# Supplementary material for: Pseudomonas virulence factor SaxA detoxifies plant glucosinolate hydrolysis products, rescuing a commensal that suppresses virulence gene expression
Source: ISME Commun. 2026 Jan 9;6(1):ycag004. doi: 10.1093/ismeco/ycag004 (PMC12903958; doi:10.1093/ismeco/ycag004)
Supplement: Supplementary_Material_ycag004 [file supplementary_material_ycag004.zip]

Archive with 2 entries (2 files):
- Supplementary Material_SaxA-Ps+Pl_FINAL.pdf
- Supplementary_File_DEGs_rev.xlsx
