# Supplementary material for: Pseudomonas virulence factor SaxA detoxifies plant glucosinolate hydrolysis products, rescuing a commensal that suppresses virulence gene expression
Source: ISME Commun. 2026 Jan 9;6(1):ycag004. doi: 10.1093/ismeco/ycag004 (PMC12903958; doi:10.1093/ismeco/ycag004)
Supplement: Supplementary_Material_ycag004 [file supplementary_material_ycag004.zip › Supplementary_File_DEGs_rev.xlsx]

## Sheet: DEG_Pl_mono
Pl monoculture with vs. without ITC
Locus_Tag	baseMean	log2FoldChange	lfcSE	pvalue	padj
ACEBMG_00005	918.188	0.349877	0.10439	0.000309154	0.00221479
ACEBMG_00010	4098.61	0.167521	0.084159	0.0360394	0.10711
ACEBMG_00015	3901.03	-0.087174	0.0823627	0.265647	0.457467
ACEBMG_00020	502.292	0.377835	0.107114	0.000143611	0.00116463
ACEBMG_00025	155.99	0.241598	0.165419	0.0741482	0.18486
ACEBMG_00030	4121.16	-0.0602345	0.0879228	0.468453	0.657431
ACEBMG_00035	5209.8	-0.067207	0.0759193	0.355559	0.555321
ACEBMG_00040	1657.35	0.133725	0.0978972	0.142368	0.299352
ACEBMG_00055	350.603	0.159697	0.114668	0.123377	0.26781
ACEBMG_00060	5298.48	-0.240954	0.0930298	0.00570691	0.0258918
ACEBMG_00065	4104.33	-0.0806716	0.0768177	0.2724	0.465999
ACEBMG_00070	1213.26	0.119918	0.09658	0.183549	0.356382
ACEBMG_00075	3733.37	0.0940344	0.105683	0.306977	0.499775
ACEBMG_00080	896.116	0.122584	0.0887985	0.143498	0.301205
ACEBMG_00085	22.6045	-0.0729885	0.228114	0.578559	0.747692
ACEBMG_00090	103.667	0.144393	0.166471	0.280562	0.473041
ACEBMG_00095	1920.31	0.141184	0.0905457	0.0976715	0.225659
ACEBMG_00100	5184.56	0.0223418	0.0767826	0.763449	0.868918
ACEBMG_00105	1647.48	0.0448578	0.0802344	0.55909	0.730607
ACEBMG_00110	377.099	-0.0198488	0.111006	0.843315	0.913907
ACEBMG_00115	327.963	0.183601	0.115408	0.0785459	0.192906
ACEBMG_00120	333.918	0.376667	0.140505	0.00237593	0.0126472
ACEBMG_00125	1125.88	0.107415	0.0988686	0.242897	0.43183
ACEBMG_00135	82.3103	0.0578048	0.166702	0.662666	0.802718
ACEBMG_00140	222.084	0.141643	0.126627	0.206282	0.387514
ACEBMG_00145	32.3955	0.0309996	0.213698	0.816859	0.901405
ACEBMG_00150	17.3576	-0.0438362	0.231489	0.724396	0.845985
ACEBMG_00155	29.5527	-0.174461	0.259536	0.23339	0.422175
ACEBMG_00160	49.6148	-0.0258889	0.194323	0.847915	0.916973
ACEBMG_00165	17.4208	0.157853	0.270204	0.251758	0.441948
ACEBMG_00170	198.439	0.366311	0.158821	0.00681363	0.0296511
ACEBMG_00175	65.7574	0.406518	0.231717	0.0181861	0.0632673
ACEBMG_00180	39.1102	0.0412695	0.203607	0.77761	0.877596
ACEBMG_00185	5.60809	0.0728566	0.26761	0.423113	NA
ACEBMG_00190	17.4993	0.0199869	0.240312	0.862532	0.925915
ACEBMG_00195	16.4742	-0.0945952	0.248039	0.449074	0.641513
ACEBMG_00200	62.2978	-0.141188	0.200463	0.323063	0.518188
ACEBMG_00205	64.4797	0.192897	0.199346	0.188744	0.363381
ACEBMG_00210	47.8367	0.104256	0.213735	0.460797	0.652488
ACEBMG_00215	350.638	0.570355	0.134942	4.15939e-06	4.8638e-05
ACEBMG_00220	9.19777	-0.00581424	0.249164	0.95182	0.973246
ACEBMG_00225	13.2503	0.149344	0.284674	0.230756	0.419083
ACEBMG_00230	6.67436	0.067513	0.264094	0.473677	NA
ACEBMG_00235	40.4809	0.264036	0.252253	0.106514	0.24057
ACEBMG_00240	285.351	-0.0621725	0.125615	0.575835	0.745501
ACEBMG_00245	274.385	-0.117985	0.122235	0.278673	0.471171
ACEBMG_00250	195.154	0.209171	0.157704	0.110229	0.246502
ACEBMG_00255	63.3615	-0.62776	0.264039	0.00201587	0.0109888
ACEBMG_00260	25.5513	-0.302699	0.351234	0.0773889	0.19071
ACEBMG_00265	26.3668	-0.0600124	0.21859	0.653355	0.79708
ACEBMG_00270	9.99291	-0.599498	0.851808	0.0170905	0.0604421
ACEBMG_00275	176.708	0.17427	0.143412	0.1553	0.318377
ACEBMG_00280	344.452	0.266369	0.121169	0.0145036	0.0531236
ACEBMG_00285	72.2434	-0.0137943	0.174742	0.916555	0.953838
ACEBMG_00290	129.079	-0.180729	0.164667	0.175604	0.345396
ACEBMG_00295	62.664	-0.319083	0.23706	0.0538807	0.145218
ACEBMG_00300	95.5116	0.0907685	0.169432	0.498427	0.683099
ACEBMG_00305	120.696	0.434985	0.180548	0.00382813	0.018778
ACEBMG_00310	143.505	-0.0428663	0.144711	0.726132	0.847465
ACEBMG_00315	173.698	0.577344	0.163912	6.96411e-05	0.000626988
ACEBMG_00320	687.744	-0.0842509	0.101843	0.370937	0.56808
ACEBMG_00325	800.141	-0.0386497	0.100975	0.679089	0.815402
ACEBMG_00330	247.47	-0.0100097	0.124018	0.925887	0.958954
ACEBMG_00335	265.985	0.0882598	0.124123	0.424103	0.621161
ACEBMG_00340	264.631	-0.126702	0.122085	0.244023	0.432924
ACEBMG_00345	91.5263	0.245877	0.192417	0.0961969	0.223146
ACEBMG_00350	2890.78	-0.425602	0.114737	5.76493e-05	0.000531752
ACEBMG_00355	458.731	-0.494004	0.158473	0.000358557	0.00251152
ACEBMG_00360	415.231	0.302807	0.11132	0.00296094	0.0151816
ACEBMG_00365	185.376	0.149164	0.135886	0.206562	0.387773
ACEBMG_00370	140.975	0.256432	0.174024	0.0674734	0.172247
ACEBMG_00375	21.559	0.240559	0.305554	0.127111	0.274577
ACEBMG_00380	59.8263	0.31655	0.229937	0.0541393	0.145677
ACEBMG_00385	106.511	0.488817	0.18957	0.00194204	0.0106343
ACEBMG_00390	63.7718	0.0338234	0.175955	0.804024	0.895694
ACEBMG_00395	77.3912	0.107265	0.191385	0.444296	0.639012
ACEBMG_00400	123.96	0.396588	0.18238	0.00805396	0.0337521
ACEBMG_00405	34.7514	0.484325	0.332054	0.0195886	0.0663014
ACEBMG_00410	655.982	-0.130921	0.0974467	0.148802	0.31036
ACEBMG_00415	136.986	0.186621	0.164753	0.163833	0.330491
ACEBMG_00420	45.3543	0.299423	0.257355	0.0757647	0.188235
ACEBMG_00425	733.713	0.340369	0.103948	0.00042066	0.00286634
ACEBMG_00430	103.427	-0.075881	0.15643	0.553327	0.725953
ACEBMG_00435	520.311	-0.644658	0.114175	2.40514e-09	5.58886e-08
ACEBMG_00440	195.441	0.247124	0.142871	0.0447453	0.126325
ACEBMG_00445	8.9249	-0.0859626	0.263756	0.41453	0.611588
ACEBMG_00450	221.81	0.220608	0.132796	0.0581202	0.154348
ACEBMG_00455	163.291	0.5382	0.189405	0.000772911	0.0048727
ACEBMG_00460	205.935	-0.137887	0.14647	0.264827	0.456923
ACEBMG_00465	320.032	-0.0160368	0.125401	0.884333	0.935926
ACEBMG_00470	136.534	0.0652526	0.14957	0.602231	0.76519
ACEBMG_00475	220.176	0.439792	0.148818	0.000788925	0.00496203
ACEBMG_00480	192.362	0.0156056	0.129405	0.891898	0.941231
ACEBMG_00485	357.473	-0.0665361	0.108344	0.503022	0.687237
ACEBMG_00490	46.0938	-0.108615	0.2043	0.440497	0.635923
ACEBMG_00495	119.336	0.0671935	0.16002	0.605588	0.767088
ACEBMG_00500	140.435	0.0289163	0.142865	0.812641	0.899762
ACEBMG_00505	1424.79	-0.145063	0.0940577	0.0989733	0.227859
ACEBMG_00510	57.6242	0.49444	0.268997	0.0105269	0.0417507
ACEBMG_00515	14825.2	-0.336772	0.100189	0.000278114	0.00202622
ACEBMG_00520	165.683	0.700903	0.17396	7.00688e-06	7.83949e-05
ACEBMG_00525	14.1128	0.0788146	0.247922	0.513557	0.695699
ACEBMG_00530	150.311	-0.0622924	0.13783	0.599561	0.763671
ACEBMG_00535	15.4026	0.021716	0.234637	0.857256	0.923493
ACEBMG_00540	21.467	0.174169	0.277978	0.215367	0.399228
ACEBMG_00545	2177.73	0.178691	0.0836485	0.0240955	0.0778487
ACEBMG_00550	1468.92	0.349285	0.0831337	1.06609e-05	0.000115361
ACEBMG_00555	911.086	0.306612	0.113913	0.0031907	0.016154
ACEBMG_00560	330.942	0.549243	0.122014	1.27326e-06	1.69219e-05
ACEBMG_00565	54.8379	0.108413	0.200801	0.443934	0.639012
ACEBMG_00570	26.6288	0.772597	0.407481	0.0041728	0.0201417
ACEBMG_00575	83.2093	0.346285	0.215542	0.0323232	0.098216
ACEBMG_00580	65.7112	0.161523	0.19108	0.258228	0.448958
ACEBMG_00585	254.844	0.689989	0.136328	5.61018e-08	9.96907e-07
ACEBMG_00590	213.158	0.326693	0.150761	0.011551	0.0448883
ACEBMG_00595	585.451	0.17711	0.102934	0.0622769	0.162374
ACEBMG_00600	299	0.301011	0.126654	0.00777763	0.0327836
ACEBMG_00605	542.907	0.597931	0.109846	8.92836e-09	1.81828e-07
ACEBMG_00610	151.959	-0.0243402	0.138313	0.837567	0.911421
ACEBMG_00615	257.776	-0.316758	0.139843	0.00939792	0.0381912
ACEBMG_00620	70.9921	-0.0994449	0.176872	0.464054	0.653663
ACEBMG_00625	157.741	-0.0664762	0.137555	0.574529	0.744608
ACEBMG_00630	964.306	0.374351	0.124888	0.000913576	0.00564176
ACEBMG_00635	982.372	0.37821	0.108438	0.00016604	0.00131132
ACEBMG_00640	15.7875	-0.0635492	0.238793	0.605629	0.767088
ACEBMG_00645	79.2491	-0.0860546	0.178153	0.522484	0.700974
ACEBMG_00650	357.826	-0.0811887	0.110676	0.420555	0.617515
ACEBMG_00655	579.609	0.357263	0.106169	0.000284069	0.00206363
ACEBMG_00660	62.379	-0.05333	0.184147	0.694178	0.82362
ACEBMG_00665	25.8801	-0.162791	0.254782	0.257118	0.447672
ACEBMG_00670	135.671	0.366244	0.184493	0.0139543	0.0516165
ACEBMG_00675	141.133	1.25739	0.184607	7.21048e-13	2.46585e-11
ACEBMG_00680	224.28	-0.012938	0.12215	0.904712	0.947581
ACEBMG_00685	66.0742	0.520552	0.240738	0.00483593	0.0226845
ACEBMG_00690	72.4131	0.361897	0.241942	0.0352653	0.105737
ACEBMG_00695	277.827	0.385197	0.133771	0.00124928	0.00733976
ACEBMG_00700	49.1412	-0.308943	0.264946	0.070108	0.176856
ACEBMG_00705	42.9369	0.031603	0.194583	0.818402	0.901775
ACEBMG_00710	42.344	0.128702	0.212271	0.370637	0.567862
ACEBMG_00715	44.5934	0.064059	0.206113	0.640856	0.79044
ACEBMG_00720	62.464	-0.420702	0.242584	0.0170675	0.060428
ACEBMG_00725	151.38	-1.34851	0.181453	6.61009e-15	2.7542e-13
ACEBMG_00730	66.4569	0.0716507	0.183235	0.60159	0.764828
ACEBMG_00735	211.955	0.112929	0.135532	0.337158	0.53371
ACEBMG_00740	490.506	0.161185	0.12423	0.143336	0.301038
ACEBMG_00745	1478.39	0.173007	0.101913	0.0655785	0.16812
ACEBMG_00750	1787.11	-0.12488	0.0939116	0.15514	0.318377
ACEBMG_00755	148.598	-0.249159	0.169594	0.0695815	0.176017
ACEBMG_00760	205.95	-0.0078329	0.126495	0.943285	0.96922
ACEBMG_00765	166.318	-0.315142	0.162847	0.0204404	0.0685444
ACEBMG_00770	649.103	0.150064	0.0998304	0.105372	0.238733
ACEBMG_00775	32.3933	-0.533251	0.352822	0.014675	0.0535181
ACEBMG_00780	123.141	-0.0956042	0.14917	0.443804	0.639012
ACEBMG_00785	1094.27	-0.0910869	0.0937981	0.299639	0.492827
ACEBMG_00790	279.008	-0.223352	0.125391	0.0446829	0.126322
ACEBMG_00795	271.679	0.0461556	0.124737	0.677831	0.814701
ACEBMG_00800	32.7141	-0.0109037	0.212802	0.932754	0.963314
ACEBMG_00805	187.424	-0.198632	0.138087	0.0962146	0.223146
ACEBMG_00810	63.0977	0.0323703	0.180098	0.811754	0.899762
ACEBMG_00815	79.9469	0.146496	0.187864	0.299074	0.492569
ACEBMG_00820	80.2779	-0.0310582	0.168607	0.813624	0.900057
ACEBMG_00825	105.906	0.295261	0.180977	0.0414185	0.11916
ACEBMG_00830	112.285	-0.0357136	0.157351	0.78009	0.878354
ACEBMG_00835	7045.93	-0.167879	0.0838367	0.0359038	0.106857
ACEBMG_00840	4389.51	0.194866	0.0913623	0.0231383	0.0754283
ACEBMG_00845	67.0168	-1.09713	0.237889	2.96818e-07	4.37384e-06
ACEBMG_00850	32.7786	-1.62437	0.362245	4.59053e-07	6.57734e-06
ACEBMG_00855	66.2934	-0.106863	0.194856	0.446171	0.640189
ACEBMG_00860	97.8795	-0.056928	0.179427	0.674155	0.81185
ACEBMG_00865	534.017	-0.153038	0.132046	0.184869	0.358369
ACEBMG_00870	273.019	0.615388	0.136584	1.03036e-06	1.3989e-05
ACEBMG_00875	65.8862	0.0913416	0.183813	0.50715	0.691135
ACEBMG_00880	1612.77	0.105063	0.0908945	0.219907	0.404241
ACEBMG_00885	96.3663	-0.22139	0.178277	0.114983	0.254776
ACEBMG_00890	6.42599	0.0763785	0.266206	0.426777	NA
ACEBMG_00895	5.13033	0.0210995	0.257019	0.80924	NA
ACEBMG_00900	7.2633	-0.0104799	0.252003	0.910569	NA
ACEBMG_00905	8.10697	-0.131241	0.290636	0.209404	NA
ACEBMG_00910	15.9786	0.290807	0.37616	0.0759598	0.188341
ACEBMG_00915	26.0023	0.0360981	0.222452	0.782867	0.879148
ACEBMG_00920	312.224	0.430592	0.130419	0.000260617	0.00192411
ACEBMG_00925	74.5316	0.0925055	0.174895	0.49514	0.680426
ACEBMG_00930	422.719	-0.445096	0.123628	8.0532e-05	0.000704673
ACEBMG_00935	3381.65	-0.159399	0.0837869	0.0447093	0.126322
ACEBMG_00940	2054.61	-0.992028	0.112203	7.92699e-20	4.78923e-18
ACEBMG_00945	21.3666	-0.137242	0.25766	0.309457	0.502816
ACEBMG_00950	26.3348	-0.0805481	0.224945	0.548312	0.72094
ACEBMG_00955	5.51582	-0.118738	0.290214	0.200451	NA
ACEBMG_00960	3.11471	0.0261544	0.264752	0.695623	NA
ACEBMG_00965	220.931	0.0318165	0.126178	0.776744	0.877164
ACEBMG_00970	147.975	-0.0895361	0.141622	0.458918	0.650089
ACEBMG_00975	13.0253	0.0264782	0.23974	0.819956	0.901802
ACEBMG_00980	101.926	0.172459	0.175109	0.210896	0.393058
ACEBMG_00985	70.4917	0.144375	0.184508	0.303415	0.497009
ACEBMG_00990	31.5837	-0.0113286	0.2069	0.931434	0.962774
ACEBMG_00995	26.8668	-0.0472378	0.217922	0.721351	0.843997
ACEBMG_01000	87.0675	-0.0385956	0.168119	0.769538	0.873107
ACEBMG_01005	90.2839	0.56421	0.222063	0.00165042	0.0093432
ACEBMG_01010	673.645	0.643563	0.103214	6.87333e-11	1.88756e-09
ACEBMG_01015	73.952	0.264668	0.205588	0.0836776	0.201322
ACEBMG_01020	140.009	0.112129	0.148305	0.367793	0.564929
ACEBMG_01025	88.3725	0.252071	0.203487	0.0958738	0.222641
ACEBMG_01030	280.522	0.141048	0.126063	0.207142	0.388459
ACEBMG_01035	50.7559	0.416616	0.283774	0.0269563	0.0854165
ACEBMG_01040	12.6277	-0.174352	0.297312	0.182549	0.35501
ACEBMG_01045	6.34048	0.0506206	0.258614	0.593764	NA
ACEBMG_01050	14.6306	-0.28556	0.382968	0.0735248	0.183559
ACEBMG_01055	11.5932	-0.0736243	0.25255	0.515753	0.696476
ACEBMG_01060	44.2813	-0.234168	0.234801	0.135887	0.288064
ACEBMG_01065	47.5756	0.0550334	0.192863	0.690173	0.820906
ACEBMG_01070	73.3747	0.147437	0.186531	0.295884	0.489539
ACEBMG_01075	222.73	0.366413	0.13636	0.00243581	0.0128902
ACEBMG_01080	147.762	-0.0808455	0.14546	0.510151	0.6934
ACEBMG_01085	186.348	0.0355179	0.128619	0.754639	0.864598
ACEBMG_01090	143.478	0.110949	0.146243	0.36826	0.564929
ACEBMG_01095	447.906	0.2595	0.114867	0.0128683	0.0481896
ACEBMG_01100	681.057	0.149779	0.099877	0.106194	0.239997
ACEBMG_01105	985.741	0.201705	0.100806	0.030802	0.0947854
ACEBMG_01110	121.844	-0.0131831	0.154509	0.916707	0.953838
ACEBMG_01115	280.518	0.148782	0.11844	0.162033	0.327224
ACEBMG_01120	450.169	0.507	0.125389	1.10963e-05	0.00011936
ACEBMG_01125	649.172	0.636365	0.137472	5.46418e-07	7.70726e-06
ACEBMG_01130	808.834	0.423314	0.146586	0.00103733	0.00631987
ACEBMG_01135	588.889	0.513295	0.297419	0.0114779	0.0447389
ACEBMG_01140	182.874	0.410757	0.159587	0.00271876	0.0142421
ACEBMG_01145	261.688	0.515559	0.139095	4.22245e-05	0.000406005
ACEBMG_01150	82.4352	0.150198	0.189129	0.288449	0.482747
ACEBMG_01155	584.08	0.514626	0.104988	2.03531e-07	3.10172e-06
ACEBMG_01160	23.6545	-0.185512	0.272109	0.203748	0.383881
ACEBMG_01165	9.11383	0.00846743	0.246462	0.937092	0.965593
ACEBMG_01170	121.78	0.00765954	0.14962	0.952036	0.973246
ACEBMG_01175	213.915	0.0253117	0.123461	0.818688	0.901775
ACEBMG_01180	72.2285	0.277236	0.207261	0.0724368	0.181217
ACEBMG_01185	33.9482	0.199724	0.245755	0.193817	0.37115
ACEBMG_01190	101.794	0.182548	0.170982	0.180977	0.35291
ACEBMG_01195	11.16	0.303445	0.445701	0.0509101	0.13955
ACEBMG_01200	310.085	0.0407892	0.111624	0.689819	0.820906
ACEBMG_01205	123.385	0.176322	0.182305	0.210298	0.392346
ACEBMG_01210	205.007	0.217051	0.1498	0.0861334	0.205012
ACEBMG_01215	387.262	-0.0471287	0.115484	0.650955	0.796733
ACEBMG_01220	102.854	0.0245108	0.153484	0.847567	0.91687
ACEBMG_01225	83.7081	-0.0526231	0.166377	0.689139	0.82043
ACEBMG_01230	77.4474	-0.192448	0.190495	0.180475	0.3523
ACEBMG_01235	100.747	-0.124677	0.170094	0.354097	0.553598
ACEBMG_01240	6.57804	0.0868869	0.269406	0.376437	NA
ACEBMG_01245	75.1322	0.397976	0.243393	0.0233309	0.0759196
ACEBMG_01250	19.1842	0.281086	0.346109	0.0887433	0.209983
ACEBMG_01255	715.139	0.0630767	0.101424	0.502858	0.687237
ACEBMG_01260	175.322	0.106326	0.134586	0.36424	0.561899
ACEBMG_01265	353.228	-0.151599	0.113354	0.139912	0.294745
ACEBMG_01270	233.882	-0.260767	0.153436	0.0432191	0.123071
ACEBMG_01275	190.628	-0.162079	0.144992	0.188137	0.362764
ACEBMG_01280	672.313	0.109294	0.0947402	0.217787	0.402589
ACEBMG_01285	503.004	-0.142273	0.11336	0.165659	0.332939
ACEBMG_01290	129.14	-0.0805921	0.151725	0.522117	0.700974
ACEBMG_01295	34.1927	-0.0906866	0.212896	0.51381	0.695764
ACEBMG_01300	17.4111	-0.143982	0.270405	0.271287	0.464596
ACEBMG_01305	3.05485	0.0332539	0.265236	0.633101	NA
ACEBMG_01310	9.23134	-0.128402	0.282946	0.250242	0.440781
ACEBMG_01315	12.3949	0.433691	0.568683	0.0317694	0.097185
ACEBMG_01320	57.2631	0.294515	0.22891	0.0695085	0.175956
ACEBMG_01325	534.838	-0.0295921	0.0977044	0.744713	0.859166
ACEBMG_01330	345.228	0.336465	0.138297	0.00568916	0.0258436
ACEBMG_01335	63.1122	0.852526	0.253293	6.76412e-05	0.000612999
ACEBMG_01340	66.2007	1.62873	0.257562	1.79095e-11	5.23565e-10
ACEBMG_01345	13.1845	0.0875518	0.251937	0.466652	0.65541
ACEBMG_01350	153.213	0.147369	0.148624	0.239159	0.426858
ACEBMG_01355	1195.28	-0.208879	0.0860327	0.0101999	0.0406649
ACEBMG_01360	484.272	0.236363	0.108147	0.0171468	0.0605231
ACEBMG_01365	1346.44	0.149312	0.0883064	0.0732735	0.183057
ACEBMG_01370	1170.04	0.146785	0.0946486	0.0973842	0.225139
ACEBMG_01375	201.331	0.0445839	0.131348	0.699315	0.827355
ACEBMG_01380	72.7726	0.22936	0.199119	0.123291	0.267783
ACEBMG_01385	235.017	0.6837	0.140577	1.54758e-07	2.43884e-06
ACEBMG_01390	119.718	0.580637	0.182779	0.000230905	0.00173298
ACEBMG_01395	49.3318	0.477877	0.28707	0.0151315	0.0549615
ACEBMG_01400	60.5872	0.0788133	0.183224	0.566769	0.737187
ACEBMG_01405	1842.38	0.135862	0.0953788	0.12745	0.27484
ACEBMG_01410	13.1964	0.0159857	0.245782	0.881428	0.934974
ACEBMG_01415	25.3704	-0.0193056	0.216394	0.881842	0.934974
ACEBMG_01420	74.0163	0.0617249	0.174005	0.646915	0.794669
ACEBMG_01425	50.7904	-0.179214	0.211243	0.225386	0.411999
ACEBMG_01430	4.7244	0.137219	0.306331	0.120581	NA
ACEBMG_01435	100.565	0.163048	0.168809	0.227784	0.415143
ACEBMG_01440	9.59663	0.0175815	0.247695	0.866681	0.927455
ACEBMG_01445	4.74337	0.0612249	0.267251	0.459532	NA
ACEBMG_01450	223.205	0.379956	0.153305	0.00409858	0.0198628
ACEBMG_01455	75.1622	0.436298	0.216978	0.00960306	0.0387651
ACEBMG_01460	19.7493	0.29057	0.350076	0.0833579	0.200841
ACEBMG_01465	36.1298	0.147249	0.23341	0.310281	0.503354
ACEBMG_01470	239.4	-0.0453835	0.12685	0.684572	0.818461
ACEBMG_01475	2609.94	0.0489479	0.0824215	0.533813	0.709598
ACEBMG_01480	114.157	-0.169227	0.163203	0.201372	0.380789
ACEBMG_01485	18.0842	0.176425	0.278886	0.212814	0.395819
ACEBMG_01490	4.9959	-0.0130475	0.257704	0.873721	NA
ACEBMG_01495	81.6762	0.0048128	0.170378	0.971936	0.982899
ACEBMG_01500	219.492	-0.155149	0.136053	0.18783	0.362366
ACEBMG_01505	99.5744	-0.0412254	0.157103	0.74692	0.860183
ACEBMG_01510	135.169	-0.0982596	0.148696	0.430097	0.627153
ACEBMG_01515	131.086	-0.0313567	0.156279	0.805552	0.896019
ACEBMG_01520	97.6494	0.110389	0.162905	0.40196	0.599015
ACEBMG_01525	108.544	0.122378	0.158566	0.346127	0.544991
ACEBMG_01530	102.412	0.307261	0.198935	0.0445522	0.126075
ACEBMG_01535	117.517	0.790803	0.189996	3.32671e-06	3.97998e-05
ACEBMG_01540	262.323	2.672	0.175739	2.29012e-53	4.88335e-51
ACEBMG_01545	84.5179	1.05936	0.236736	5.76532e-07	8.1005e-06
ACEBMG_01550	437.764	-0.0445038	0.104978	0.642613	0.791359
ACEBMG_01555	117.033	0.556682	0.188993	0.000528183	0.00346232
ACEBMG_01560	482.922	0.496919	0.135838	5.34717e-05	0.000500866
ACEBMG_01565	53.2811	-0.201208	0.217586	0.182217	0.354746
ACEBMG_01570	2043.65	0.00299311	0.078282	0.969297	0.982304
ACEBMG_01575	100.832	0.344332	0.186944	0.0213989	0.0710357
ACEBMG_01580	205.722	-0.0965136	0.136118	0.411541	0.608912
ACEBMG_01585	3387.84	-0.390482	0.10523	6.64872e-05	0.00060405
ACEBMG_01590	1696.98	-0.259242	0.0876636	0.00172238	0.00966504
ACEBMG_01595	168.72	0.441259	0.170037	0.00226616	0.0120984
ACEBMG_01600	61.809	0.343418	0.234562	0.0410392	0.118634
ACEBMG_01605	147.752	0.0856812	0.145656	0.487599	0.673608
ACEBMG_01610	140.046	-0.075693	0.145215	0.537252	0.712082
ACEBMG_01615	213.153	-0.155057	0.135491	0.18724	0.361611
ACEBMG_01620	136.146	-0.019827	0.1433	0.870134	0.927455
ACEBMG_01625	180.565	-0.133133	0.149326	0.286886	0.481019
ACEBMG_01630	106.208	0.296802	0.18536	0.0433898	0.123363
ACEBMG_01635	165.748	0.0949148	0.141348	0.433208	0.629662
ACEBMG_01640	728.719	-0.0393014	0.0923643	0.650168	0.796387
ACEBMG_01645	4078.64	-0.148564	0.0844111	0.063169	0.163726
ACEBMG_01650	2970.26	-0.085194	0.0778357	0.251582	0.441948
ACEBMG_01655	3441.96	-0.122869	0.0852899	0.127682	0.275013
ACEBMG_01660	2512.81	0.252721	0.0834817	0.00144833	0.00844084
ACEBMG_01665	207.547	0.282238	0.14206	0.0218463	0.071928
ACEBMG_01670	198.35	-0.396452	0.147408	0.00209253	0.0113724
ACEBMG_01675	1404.02	-0.344613	0.11075	0.000713581	0.0045461
ACEBMG_01680	102.199	-0.400633	0.193646	0.00975218	0.0392796
ACEBMG_01685	16.4146	0.02642	0.2315	0.831584	0.909596
ACEBMG_01690	22059.9	-0.809392	0.241261	7.37265e-05	0.000655045
ACEBMG_01695	108.17	0.11523	0.163585	0.383296	0.58209
ACEBMG_01700	358.35	0.0241795	0.112925	0.814905	0.90007
ACEBMG_01705	25.3588	0.166081	0.251223	0.256758	0.447474
ACEBMG_01710	21.9569	-0.0624262	0.227164	0.631669	0.783522
ACEBMG_01715	19.8674	0.443964	0.431543	0.0336363	0.101447
ACEBMG_01720	12.528	-0.108218	0.262288	0.364955	0.562153
ACEBMG_01725	27.9372	-0.0914174	0.224868	0.503268	0.687237
ACEBMG_01730	97.2627	0.13112	0.1722	0.33472	0.531709
ACEBMG_01735	126.108	0.0389566	0.153224	0.759267	0.866061
ACEBMG_01740	153.823	-0.130584	0.149586	0.296663	0.490331
ACEBMG_01745	117.142	0.133411	0.154448	0.297715	0.490999
ACEBMG_01750	67.138	0.121695	0.20604	0.393975	0.592226
ACEBMG_01755	15.7388	0.160808	0.280547	0.2287	0.416393
ACEBMG_01760	6.864	-0.0263621	0.254121	0.778147	NA
ACEBMG_01765	149.946	0.52781	0.176894	0.000518448	0.00342327
ACEBMG_01770	17.6835	1.04108	0.528401	0.00247902	0.0130998
ACEBMG_01775	263.285	0.375562	0.147045	0.00341567	0.017102
ACEBMG_01780	1357.62	0.2193	0.0941599	0.0127887	0.0479908
ACEBMG_01785	300.503	0.94206	0.157742	2.14024e-10	5.70468e-09
ACEBMG_01790	23282.1	0.280228	0.117139	0.00816533	0.0339831
ACEBMG_01795	488.964	0.0893386	0.109521	0.372785	0.570188
ACEBMG_01800	416.318	0.197976	0.129125	0.0812305	0.197492
ACEBMG_01805	211.957	0.0758722	0.129944	0.50706	0.691135
ACEBMG_01810	43.8956	1.01963	0.298775	4.72343e-05	0.00045059
ACEBMG_01815	32.8613	1.87798	0.374712	3.54667e-08	6.69619e-07
ACEBMG_01820	84.6979	-0.752032	0.216589	5.32201e-05	0.000499801
ACEBMG_01825	151.209	-0.00895744	0.145681	0.940711	0.967947
ACEBMG_01830	27.4386	0.234624	0.281224	0.140571	0.295918
ACEBMG_01835	79.217	0.160873	0.191587	0.259643	0.450769
ACEBMG_01840	13.5409	0.0398558	0.242487	0.728463	0.849366
ACEBMG_01845	26.5704	0.016277	0.216322	0.902744	0.946888
ACEBMG_01850	159.627	0.0430564	0.151926	0.733886	0.853034
ACEBMG_01855	30.4404	0.0305334	0.20871	0.822357	0.9028
ACEBMG_01860	116.002	0.478188	0.187162	0.00218249	0.0117208
ACEBMG_01865	118.16	0.0154697	0.155987	0.904353	0.947479
ACEBMG_01870	157.436	0.109318	0.14486	0.374057	0.57117
ACEBMG_01875	9.13105	-0.0314328	0.248443	0.762354	0.868205
ACEBMG_01880	9.78273	0.0987628	0.26439	0.381818	0.580574
ACEBMG_01885	32.2026	-1.06559	0.35799	0.000181766	0.00142005
ACEBMG_01890	137.773	0.0948177	0.145716	0.438382	0.634506
ACEBMG_01895	68.1846	0.167734	0.199117	0.248058	0.43784
ACEBMG_01900	101.701	-0.04649	0.160187	0.718858	0.843014
ACEBMG_01905	130.501	-0.208511	0.158597	0.111291	0.248113
ACEBMG_01910	32.2157	0.199789	0.252668	0.192161	0.368562
ACEBMG_01915	68.7127	0.305169	0.220211	0.0572812	0.152792
ACEBMG_01920	18.3036	0.316019	0.396596	0.0644185	0.166209
ACEBMG_01925	284.385	-0.0601263	0.125886	0.589932	0.757529
ACEBMG_01930	38.904	0.0309565	0.204615	0.820598	0.901961
ACEBMG_01935	636.007	0.283393	0.10773	0.00421766	0.0203311
ACEBMG_01940	139.538	0.254603	0.156989	0.0524935	0.142432
ACEBMG_01945	252.556	0.0482646	0.123608	0.658496	0.8004
ACEBMG_01950	243.034	0.236817	0.139601	0.0501216	0.137958
ACEBMG_01955	29.6915	-0.356053	0.327858	0.0529811	0.143433
ACEBMG_01960	111.229	0.061107	0.160617	0.639234	0.789348
ACEBMG_01965	23.0117	-0.220137	0.289866	0.15139	0.313618
ACEBMG_01970	2.36897	-0.0640148	0.275411	0.302737	NA
ACEBMG_01975	31.8076	0.0587	0.210657	0.66813	0.806413
ACEBMG_01980	275.272	-0.0437882	0.119186	0.681875	0.816313
ACEBMG_01985	29.346	0.0890613	0.233411	0.502402	0.687237
ACEBMG_01990	702.396	0.248644	0.0993258	0.00708048	0.0305193
ACEBMG_01995	158.481	0.446191	0.169805	0.00200734	0.0109587
ACEBMG_02000	99.942	0.187846	0.170826	0.168932	0.337213
ACEBMG_02005	149.053	-0.0155607	0.139497	0.896216	0.943618
ACEBMG_02010	118.632	0.0279655	0.149743	0.82398	0.904308
ACEBMG_02015	23.9972	0.0408435	0.220629	0.756678	0.864654
ACEBMG_02020	124.261	0.272656	0.165758	0.0456157	0.128383
ACEBMG_02025	260.579	-0.1961	0.13034	0.0868799	0.206247
ACEBMG_02030	62.7268	-0.215246	0.212602	0.154408	0.317486
ACEBMG_02035	34.4105	-0.0106314	0.205198	0.935779	0.965011
ACEBMG_02040	30.197	0.15613	0.247337	0.279263	0.471729
ACEBMG_02045	64.5849	0.270715	0.21456	0.0831721	0.200598
ACEBMG_02050	64.5398	0.177544	0.198359	0.223245	0.408926
ACEBMG_02055	1567.19	0.216485	0.0944999	0.0143081	0.0525499
ACEBMG_02060	36.8718	0.0891252	0.208179	0.52403	0.701999
ACEBMG_02065	152.198	0.15208	0.152519	0.232575	0.420911
ACEBMG_02070	18.0427	0.0859383	0.239766	0.505967	0.690301
ACEBMG_02075	26.1899	0.00622405	0.221202	0.962549	0.978474
ACEBMG_02080	27.1537	-0.20875	0.273635	0.170914	0.340046
ACEBMG_02085	51.758	-0.0296789	0.186689	0.826055	0.906037
ACEBMG_02090	199.2	0.104097	0.132139	0.368343	0.564929
ACEBMG_02095	83.5125	0.250081	0.193978	0.0915365	0.214304
ACEBMG_02100	313.553	0.0991644	0.116705	0.346494	0.544991
ACEBMG_02105	1037.98	0.224383	0.103246	0.0185241	0.0641968
ACEBMG_02110	1149.72	-0.335108	0.108737	0.000817366	0.00510829
ACEBMG_02115	1679.07	-0.325374	0.100837	0.000524109	0.00344184
ACEBMG_02120	94.4012	0.222189	0.18072	0.116748	0.257428
ACEBMG_02125	236.655	-0.11374	0.132719	0.325656	0.521506
ACEBMG_02130	69.5588	0.334273	0.217016	0.0385739	0.112857
ACEBMG_02135	277.371	0.47702	0.149642	0.000318876	0.00227098
ACEBMG_02140	493.141	0.440936	0.122705	8.65589e-05	0.000745311
ACEBMG_02145	80.3798	0.287992	0.202236	0.060319	0.158332
ACEBMG_02150	47.5872	-0.138639	0.209484	0.335832	0.533008
ACEBMG_02155	53.4182	-0.115739	0.201433	0.413006	0.609836
ACEBMG_02160	98.0332	-0.186292	0.171127	0.1716	0.340662
ACEBMG_02165	144.917	0.179437	0.164856	0.179671	0.351109
ACEBMG_02170	151.034	0.226636	0.154181	0.0797257	0.195011
ACEBMG_02175	1338.34	0.0152275	0.0959729	0.866316	0.927455
ACEBMG_02180	241.37	0.361756	0.140924	0.00350219	0.0174388
ACEBMG_02185	52.2921	-0.0605536	0.192931	0.658867	0.8004
ACEBMG_02190	75.3841	0.0328613	0.177839	0.808615	0.897773
ACEBMG_02195	107.2	0.120758	0.166387	0.365558	0.562456
ACEBMG_02200	95.7534	0.0862798	0.166535	0.516205	0.696487
ACEBMG_02205	352.333	0.00353271	0.115681	0.974033	0.984352
ACEBMG_02210	1.07197	-0.00516132	0.268839	0.898052	NA
ACEBMG_02215	28.1233	0.0744451	0.21838	0.585638	0.75442
ACEBMG_02220	325.077	-0.0660971	0.113348	0.517432	0.697283
ACEBMG_02225	144.97	0.146377	0.155048	0.25501	0.44593
ACEBMG_02230	413.541	-0.134913	0.120932	0.211535	0.393866
ACEBMG_02235	242.607	-0.0228196	0.124738	0.835516	0.911296
ACEBMG_02240	69.2424	0.147552	0.186767	0.295225	0.489137
ACEBMG_02245	403.356	-0.0335014	0.120178	0.754938	0.864654
ACEBMG_02250	288.554	0.00291464	0.11512	0.978629	0.985973
ACEBMG_02255	269.009	0.15051	0.122352	0.166526	0.333882
ACEBMG_02260	275.203	-0.0488788	0.117547	0.643797	0.792181
ACEBMG_02265	204.525	-0.144462	0.132414	0.211547	0.393866
ACEBMG_02270	211.94	0.401389	0.152253	0.0023865	0.0126848
ACEBMG_02275	23.0329	0.218864	0.290459	0.153196	0.315174
ACEBMG_02280	23.1158	0.0547817	0.223674	0.678265	0.81489
ACEBMG_02285	11.7559	-0.10558	0.262042	0.373772	0.57117
ACEBMG_02290	13.7094	0.418073	0.555138	0.0327639	0.0991396
ACEBMG_02295	1.21845	0.00828804	0.268289	0.854061	NA
ACEBMG_02300	97.9262	0.0046378	0.160291	0.972325	0.982899
ACEBMG_02305	209.909	0.292919	0.138344	0.0153531	0.0554887
ACEBMG_02310	93.9006	0.0563351	0.165323	0.669116	0.80717
ACEBMG_02315	8.22237	0.246622	0.394997	0.0589839	0.155928
ACEBMG_02320	87.6061	0.443195	0.224797	0.0101161	0.0403866
ACEBMG_02325	24.2336	0.382711	0.367178	0.046995	0.131145
ACEBMG_02330	49.1438	0.35695	0.258946	0.042201	0.120741
ACEBMG_02335	142.199	0.241484	0.157699	0.0666786	0.170699
ACEBMG_02340	155.333	-0.219131	0.179969	0.119517	0.261782
ACEBMG_02345	32.3056	0.07378	0.214551	0.591601	0.757861
ACEBMG_02350	41.0121	0.368439	0.287848	0.0438113	0.124269
ACEBMG_02355	118.616	0.398879	0.177409	0.0066957	0.0293493
ACEBMG_02360	44.9655	0.207404	0.226575	0.176889	0.347634
ACEBMG_02365	283.796	0.128001	0.120968	0.237334	0.425067
ACEBMG_02370	95.3549	0.200757	0.196501	0.173255	0.342361
ACEBMG_02375	37.8858	0.154522	0.228988	0.290982	0.48564
ACEBMG_02380	213.293	0.174259	0.141694	0.151767	0.313618
ACEBMG_02385	73.9495	-0.527024	0.256944	0.00577256	0.025924
ACEBMG_02390	78.854	-0.0660122	0.172821	0.623566	0.777899
ACEBMG_02395	188.815	0.126129	0.138227	0.291305	0.485731
ACEBMG_02400	172.613	-0.133506	0.152667	0.293304	0.487496
ACEBMG_02405	946.736	-0.0946486	0.0973283	0.296139	0.489737
ACEBMG_02410	251.11	-0.105396	0.122121	0.332665	0.529605
ACEBMG_02415	318.554	-0.487837	0.124945	2.08163e-05	0.000213604
ACEBMG_02420	21.0861	-0.340444	0.381822	0.0579207	0.154158
ACEBMG_02425	43.8869	-0.750884	0.333339	0.00192521	0.0105581
ACEBMG_02430	80.9882	0.641226	0.217357	0.000403896	0.00277823
ACEBMG_02435	29.9022	0.226089	0.267411	0.151834	0.313618
ACEBMG_02440	44.5235	0.132829	0.219441	0.356303	0.555761
ACEBMG_02445	56.8834	0.150834	0.197413	0.294565	0.488472
ACEBMG_02450	93.5938	1.1214	0.20955	6.88948e-09	1.46049e-07
ACEBMG_02455	937.165	0.585938	0.0931422	5.5742e-11	1.54248e-09
ACEBMG_02460	163.297	-0.160183	0.153252	0.208275	0.389071
ACEBMG_02465	104.382	0.537909	0.207349	0.00155261	0.00890537
ACEBMG_02470	180.64	0.732196	0.159763	5.44008e-07	7.70324e-06
ACEBMG_02475	45.8528	0.200597	0.226449	0.188696	0.363381
ACEBMG_02480	54.2066	0.201571	0.211586	0.180243	0.352038
ACEBMG_02485	84.4659	0.18663	0.190165	0.194997	0.372727
ACEBMG_02490	70.8919	-0.0508493	0.173652	0.703252	0.830135
ACEBMG_02495	83.226	0.182766	0.186444	0.199663	0.378941
ACEBMG_02500	28.5052	0.0107614	0.210936	0.937041	0.965593
ACEBMG_02505	40.0186	-0.112333	0.208684	0.426701	0.623706
ACEBMG_02510	32.1071	-0.347525	0.309384	0.0551547	0.148101
ACEBMG_02515	8.15829	-0.082581	0.264299	0.422614	0.619481
ACEBMG_02520	25.483	-0.0720313	0.22285	0.589824	0.757529
ACEBMG_02525	6.73322	-0.0922335	0.27262	0.337286	NA
ACEBMG_02530	27.212	-0.0918639	0.22837	0.495778	0.680673
ACEBMG_02535	46.2215	-0.0786948	0.196112	0.569247	0.73934
ACEBMG_02540	98.5579	0.261058	0.197894	0.08145	0.19776
ACEBMG_02545	74.5487	-0.0137346	0.170453	0.921172	0.9555
ACEBMG_02555	85.9776	0.105692	0.169303	0.430331	0.627242
ACEBMG_02560	58.4953	0.081762	0.187699	0.55458	0.727071
ACEBMG_02565	18.4976	-0.00661484	0.22638	0.956474	0.976681
ACEBMG_02570	5.09081	0.0938076	0.277508	0.296835	NA
ACEBMG_02575	62.8798	0.116765	0.186695	0.403096	0.599107
ACEBMG_02580	58.0321	-0.443755	0.250438	0.0145912	0.0533196
ACEBMG_02585	47.7115	-0.302498	0.246311	0.0689298	0.175102
ACEBMG_02590	23.11	-0.341808	0.403992	0.0565472	0.151279
ACEBMG_02595	46.2785	-0.230777	0.231561	0.139863	0.294745
ACEBMG_02600	226.38	0.0364286	0.122886	0.740554	0.856575
ACEBMG_02605	21.5721	-0.129228	0.249579	0.340495	0.537818
ACEBMG_02610	88.4915	0.158996	0.176842	0.250222	0.440781
ACEBMG_02615	146.483	-0.129798	0.147815	0.297317	0.490567
ACEBMG_02620	33.5161	0.0257542	0.20522	0.850327	0.91844
ACEBMG_02625	69.044	0.386685	0.230711	0.0232114	0.0755985
ACEBMG_02630	2482.11	0.192344	0.103413	0.044293	0.125537
ACEBMG_02635	333.316	0.876475	0.129342	1.24932e-12	4.11708e-11
ACEBMG_02640	152.472	0.159165	0.145128	0.197124	0.375301
ACEBMG_02645	366.66	0.0492068	0.121704	0.652517	0.79696
ACEBMG_02650	568.059	0.0595874	0.110157	0.554314	0.726985
ACEBMG_02655	274.007	-0.00534074	0.128618	0.961306	0.978474
ACEBMG_02660	74.9164	0.0701811	0.179021	0.606346	0.767727
ACEBMG_02665	96.9198	0.0619569	0.160044	0.633595	0.784688
ACEBMG_02670	391.91	0.298908	0.117711	0.00504106	0.0233681
ACEBMG_02675	164.931	-0.00392703	0.141996	0.974793	0.984457
ACEBMG_02680	333.127	-0.0602195	0.116587	0.566628	0.737187
ACEBMG_02685	1092.41	0.328511	0.109857	0.00115333	0.00687659
ACEBMG_02690	627.636	0.280488	0.114051	0.00692634	0.0301055
ACEBMG_02695	2571.04	0.250965	0.0771567	0.000673146	0.0043342
ACEBMG_02700	606.49	0.0139597	0.101082	0.882632	0.935026
ACEBMG_02705	349.613	0.138571	0.113511	0.177794	0.348757
ACEBMG_02710	39.3421	-0.151228	0.222859	0.29957	0.492827
ACEBMG_02715	453.468	0.279195	0.118737	0.00921415	0.0375296
ACEBMG_02720	671.897	-0.124102	0.1107	0.2183	0.403307
ACEBMG_02725	361.438	-0.186654	0.123445	0.0890745	0.210443
ACEBMG_02730	884.281	0.173872	0.0991585	0.0590358	0.155928
ACEBMG_02735	963.263	-0.163078	0.128037	0.147944	0.308927
ACEBMG_02740	270.613	-0.050471	0.119254	0.636527	0.787262
ACEBMG_02745	13.1208	0.0712382	0.247284	0.549361	0.722058
ACEBMG_02750	11.8593	-0.00304941	0.241583	0.97638	0.98535
ACEBMG_02755	4.40242	0.10008	0.283035	0.242014	NA
ACEBMG_02760	514.92	0.166158	0.111864	0.102591	0.23419
ACEBMG_02765	7.79904	0.108067	0.277869	0.289941	NA
ACEBMG_02770	57.153	0.423762	0.284307	0.0247492	0.0796768
ACEBMG_02775	60.6268	0.1869	0.200668	0.202795	0.38283
ACEBMG_02780	451.031	0.200208	0.118985	0.0610121	0.159804
ACEBMG_02785	18.3819	0.0248815	0.236134	0.834706	0.911114
ACEBMG_02790	1.57822	0.0248471	0.269319	0.5975	NA
ACEBMG_02795	6.03987	-0.0580188	0.26238	0.523687	NA
ACEBMG_02800	2.17046	-0.00483949	0.265141	0.933373	NA
ACEBMG_02805	1.76278	-0.0810534	0.285004	0.123907	NA
ACEBMG_02810	0.183796	-0.0108778	0.271943	0.744219	NA
ACEBMG_02815	10.0603	-0.00329743	0.24492	0.971601	0.982899
ACEBMG_02820	0.892441	-0.0151244	0.270107	0.672138	NA
ACEBMG_02825	1.74542	-0.0240407	0.269015	0.621169	NA
ACEBMG_02830	7.5522	0.130929	0.288002	0.226611	NA
ACEBMG_02835	0.448715	0.00569797	0.270548	0.85321	NA
ACEBMG_02840	2.91238	-0.0255446	0.264547	0.704229	NA
ACEBMG_02845	7.72729	0.0384831	0.253757	0.696304	NA
ACEBMG_02850	43.9025	0.31781	0.263043	0.0644204	0.166209
ACEBMG_02855	31.848	0.0351207	0.208669	0.795499	0.888702
ACEBMG_02860	2934.25	0.205737	0.0875665	0.0128099	0.0480207
ACEBMG_02865	33.622	0.0995063	0.217417	0.476432	0.663159
ACEBMG_02870	8.42228	-0.045061	0.252326	0.660364	0.801413
ACEBMG_02875	10.5545	0.169484	0.302752	0.17317	0.342361
ACEBMG_02880	2.47896	-0.0120964	0.265315	0.836647	NA
ACEBMG_02885	18.7032	0.0927208	0.24043	0.477015	0.663283
ACEBMG_02890	4.41689	0.125049	0.297731	0.152785	NA
ACEBMG_02895	10.9165	0.153297	0.292993	0.202965	0.38283
ACEBMG_02900	618.151	-0.130368	0.134955	0.265161	0.456975
ACEBMG_02905	246.963	-0.0981429	0.13247	0.395173	0.592677
ACEBMG_02910	390.941	-0.0454379	0.116761	0.665352	0.804193
ACEBMG_02920	129.026	-0.0566998	0.151214	0.651156	0.796733
ACEBMG_02925	708.566	-0.36393	0.105433	0.000199521	0.00154543
ACEBMG_02930	222.275	0.139554	0.134543	0.233774	0.422515
ACEBMG_02935	87.7535	0.377257	0.218111	0.0221016	0.0725053
ACEBMG_02940	279.802	0.454326	0.131205	0.000133097	0.00109405
ACEBMG_02945	140.526	0.2174	0.160153	0.0998734	0.22914
ACEBMG_02950	71.8069	-0.255417	0.219843	0.101331	0.232043
ACEBMG_02955	287.793	-0.233479	0.129421	0.0406281	0.117821
ACEBMG_02960	71.8922	0.0569531	0.174322	0.673084	0.810877
ACEBMG_02965	159.885	0.0103464	0.14037	0.932537	0.963314
ACEBMG_02970	17.2601	-0.441302	0.477869	0.0326974	0.0991037
ACEBMG_02975	145.845	-1.05924	0.226304	2.03644e-07	3.10172e-06
ACEBMG_02980	367.195	-0.2715	0.378957	0.0746352	0.185737
ACEBMG_02985	39.132	-0.266716	0.284961	0.10667	0.240621
ACEBMG_02990	96.0535	0.254934	0.185707	0.0787617	0.193043
ACEBMG_02995	114.591	0.276089	0.173723	0.0496417	0.136845
ACEBMG_03000	140.468	-0.00652155	0.150768	0.957409	0.977085
ACEBMG_03005	186.698	0.301729	0.187348	0.0413256	0.11916
ACEBMG_03010	53.6638	0.440635	0.260515	0.0172544	0.0607843
ACEBMG_03015	34.4963	0.0185501	0.20497	0.892231	0.941309
ACEBMG_03020	128.231	0.124281	0.160083	0.344654	0.543442
ACEBMG_03025	165.095	2.66574	0.194545	7.80273e-44	1.28568e-41
ACEBMG_03030	163.643	0.315215	0.15364	0.0160844	0.0573876
ACEBMG_03035	24.4315	0.814861	0.466111	0.0048959	0.0228706
ACEBMG_03040	250.55	0.0963951	0.130055	0.399445	0.596863
ACEBMG_03045	286.25	0.0970433	0.118075	0.361529	0.559472
ACEBMG_03050	51.7093	0.101299	0.196395	0.470742	0.659366
ACEBMG_03055	420.83	0.459084	0.133079	0.000136839	0.00111721
ACEBMG_03060	56.7189	-0.0611685	0.186051	0.65343	0.79708
ACEBMG_03065	78.5649	0.0750634	0.175215	0.579468	0.748086
ACEBMG_03070	127.424	-0.111668	0.156466	0.384362	0.58258
ACEBMG_03075	27.3464	-0.0677637	0.224962	0.607401	0.767804
ACEBMG_03080	47.1263	-0.140084	0.214546	0.331946	0.528692
ACEBMG_03085	18.7646	-0.154967	0.269295	0.255723	0.44653
ACEBMG_03090	738.953	0.0510633	0.111729	0.615916	0.772932
ACEBMG_03095	4669.76	0.230452	0.0840881	0.00388047	0.0189834
ACEBMG_03100	141.996	-0.145185	0.159108	0.265037	0.456975
ACEBMG_03105	408.946	-0.401873	0.137752	0.00101226	0.00618793
ACEBMG_03110	38.1207	-0.00538981	0.20246	0.966781	0.981675
ACEBMG_03115	54.8149	0.144416	0.208923	0.319879	0.514675
ACEBMG_03120	51.2215	-0.00351285	0.187986	0.978046	0.985852
ACEBMG_03125	124.055	0.345438	0.185593	0.0204141	0.0685444
ACEBMG_03130	52.0548	0.273008	0.233089	0.0901025	0.212092
ACEBMG_03135	102.415	0.0613933	0.160456	0.636969	0.787521
ACEBMG_03140	101.574	0.247249	0.183826	0.0862017	0.20504
ACEBMG_03145	78.1519	0.0780743	0.174025	0.563695	0.734769
ACEBMG_03150	163.003	-0.282035	0.160809	0.03481	0.104545
ACEBMG_03155	214.33	-0.0745574	0.125415	0.501923	0.687111
ACEBMG_03160	1313.78	-0.0173463	0.0964651	0.846591	0.916273
ACEBMG_03165	648.268	-0.30347	0.110936	0.00278638	0.0145124
ACEBMG_03170	180.86	0.0377033	0.132224	0.745145	0.859166
ACEBMG_03175	1302.34	-0.174787	0.0978536	0.0543944	0.146167
ACEBMG_03180	39.1003	0.0844747	0.207549	0.544873	0.718844
ACEBMG_03185	17.6924	-0.0589919	0.234608	0.639107	0.789348
ACEBMG_03190	52.2899	0.203278	0.216541	0.179531	0.351024
ACEBMG_03195	101.163	-0.117728	0.174123	0.384423	0.58258
ACEBMG_03200	151.732	-0.138843	0.155843	0.278998	0.471501
ACEBMG_03205	32.1595	0.0540707	0.213857	0.690467	0.820906
ACEBMG_03210	103.607	0.027821	0.153845	0.827476	0.907046
ACEBMG_03215	333.103	0.408293	0.141923	0.00115005	0.00687659
ACEBMG_03220	150.892	-0.469222	0.175793	0.00157846	0.0090109
ACEBMG_03225	87.7595	-0.246646	0.187851	0.0894352	0.210932
ACEBMG_03230	49.9465	-0.159963	0.213282	0.273501	0.46636
ACEBMG_03235	19.2052	-0.0117451	0.226307	0.923817	0.957114
ACEBMG_03240	33.8257	0.100198	0.224159	0.469607	0.65854
ACEBMG_03245	1808.83	0.246223	0.0906279	0.00387485	0.0189815
ACEBMG_03250	311.903	-0.0471799	0.120347	0.656536	0.79864
ACEBMG_03255	298.809	0.2389	0.128842	0.0360481	0.10711
ACEBMG_03260	252.619	-0.0231464	0.131111	0.839021	0.91198
ACEBMG_03265	35.8732	0.128447	0.222355	0.369634	0.566563
ACEBMG_03270	30.2607	0.241873	0.284202	0.130839	0.280314
ACEBMG_03275	277.831	0.0257203	0.118803	0.810699	0.899155
ACEBMG_03280	140.209	0.319675	0.164717	0.0199604	0.0673082
ACEBMG_03285	227.739	0.0983505	0.135848	0.404758	0.600102
ACEBMG_03290	23.7814	0.0919926	0.234798	0.489624	0.674965
ACEBMG_03295	7.16953	0.248484	0.403692	0.0530339	NA
ACEBMG_03300	15.3489	0.0372941	0.236702	0.756775	0.864654
ACEBMG_03305	12.4167	-0.0139124	0.239221	0.90138	0.946005
ACEBMG_03310	37.4821	-0.0144251	0.207703	0.912873	0.9531
ACEBMG_03315	295	0.284801	0.13156	0.0142924	0.0525457
ACEBMG_03320	1312.7	-0.0270614	0.0900413	0.749332	0.861062
ACEBMG_03325	1971.95	0.0214495	0.0845064	0.798916	0.891922
ACEBMG_03330	603.627	-0.393075	0.115053	0.000198107	0.00153777
ACEBMG_03335	489.232	-0.574918	0.112775	5.89397e-08	1.03717e-06
ACEBMG_03340	104.636	-0.130369	0.160423	0.317548	0.511605
ACEBMG_03345	19.5897	-0.205575	0.295762	0.161953	0.327224
ACEBMG_03350	252.05	-0.588306	0.137406	3.00384e-06	3.64178e-05
ACEBMG_03355	37.8612	0.126239	0.215685	0.379158	0.577086
ACEBMG_03360	406.285	-0.268601	0.116839	0.0110059	0.0433185
ACEBMG_03365	413.786	-0.505462	0.126761	1.36787e-05	0.000144144
ACEBMG_03370	84.4283	-0.176649	0.180455	0.206114	0.387514
ACEBMG_03375	178.808	-0.192139	0.154196	0.135092	0.286843
ACEBMG_03380	59.482	0.483963	0.275315	0.012667	0.047777
ACEBMG_03385	76.3801	0.192989	0.200564	0.190317	0.365607
ACEBMG_03390	41.3818	0.62463	0.333535	0.0061512	0.0273261
ACEBMG_03395	16.392	0.0408756	0.235132	0.739156	0.855505
ACEBMG_03400	83.0696	0.373625	0.206456	0.0195581	0.0663014
ACEBMG_03405	7.13279	0.117493	0.283156	0.251223	NA
ACEBMG_03410	160.913	0.380503	0.165363	0.00645495	0.0284662
ACEBMG_03415	75.7489	0.00536709	0.171071	0.968784	0.982304
ACEBMG_03420	64.4134	0.116504	0.185333	0.403051	0.599107
ACEBMG_03425	148.348	0.0913168	0.149058	0.465689	0.654819
ACEBMG_03430	403.826	0.101931	0.111258	0.314653	0.50807
ACEBMG_03435	180.137	-0.295066	0.14648	0.0189431	0.0651506
ACEBMG_03440	225.262	-0.118199	0.12901	0.297241	0.490567
ACEBMG_03445	16.3178	0.161479	0.274858	0.238341	0.426029
ACEBMG_03450	353.675	0.032142	0.113742	0.756708	0.864654
ACEBMG_03455	16.8816	0.161475	0.277318	0.234209	0.422813
ACEBMG_03460	72.9887	-9.27335e-05	0.178536	0.998347	0.998623
ACEBMG_03465	140.669	0.0850803	0.147633	0.493864	0.679415
ACEBMG_03470	412.371	-0.230035	0.151248	0.070816	0.177899
ACEBMG_03475	157.451	-0.537753	0.159582	0.000133873	0.00109794
ACEBMG_03480	133.574	-0.319852	0.164578	0.0194937	0.0663014
ACEBMG_03485	50.9361	-0.327923	0.242784	0.0511513	0.140048
ACEBMG_03490	206.785	-0.485294	0.145965	0.000188886	0.00146934
ACEBMG_03495	138.209	-0.535805	0.186904	0.000684213	0.00439765
ACEBMG_03500	290.832	-0.586301	0.145824	9.38033e-06	0.000102421
ACEBMG_03505	265.134	-0.749751	0.147754	4.57606e-08	8.29411e-07
ACEBMG_03510	60.0292	-0.222675	0.210929	0.141597	0.297904
ACEBMG_03515	34.8768	-0.0888738	0.209966	0.521929	0.700974
ACEBMG_03520	103.706	0.0540024	0.159155	0.676892	0.814112
ACEBMG_03525	25.7028	0.0698548	0.226103	0.600591	0.764178
ACEBMG_03530	72.1669	0.170703	0.19331	0.23568	0.423207
ACEBMG_03535	80.0444	-0.15032	0.176445	0.273512	0.46636
ACEBMG_03540	287.18	-0.0661053	0.116384	0.528824	0.706072
ACEBMG_03545	423.798	0.959465	0.129909	1.43158e-14	5.83087e-13
ACEBMG_03550	144.158	0.613883	0.176467	7.44173e-05	0.000657958
ACEBMG_03555	28.4734	0.0239023	0.210677	0.859528	0.9243
ACEBMG_03560	33.6517	-0.0993979	0.216721	0.475991	0.663131
ACEBMG_03565	227.641	0.640092	0.159855	8.88821e-06	9.73406e-05
ACEBMG_03570	30.0954	0.723195	0.369697	0.00412615	0.0199697
ACEBMG_03575	30.5019	0.0123738	0.212544	0.927397	0.95997
ACEBMG_03580	41.4206	-0.030863	0.200252	0.819144	0.901802
ACEBMG_03585	16.8796	-0.0712633	0.238161	0.569472	0.73934
ACEBMG_03590	31.4962	0.191559	0.246593	0.207899	0.389071
ACEBMG_03595	7.82488	0.00167215	0.250472	0.988321	NA
ACEBMG_03600	263.96	-0.143053	0.12041	0.184002	0.35707
ACEBMG_03605	64.2395	0.254232	0.21139	0.098985	0.227859
ACEBMG_03610	345.726	-0.0178011	0.109782	0.859535	0.9243
ACEBMG_03615	48.9804	0.052273	0.199052	0.703267	0.830135
ACEBMG_03620	63.0858	-0.0359098	0.179867	0.789197	0.884067
ACEBMG_03625	71.4275	0.0537799	0.17298	0.688985	0.82043
ACEBMG_03630	357.887	0.101677	0.114594	0.328025	0.52429
ACEBMG_03635	137.405	0.0581258	0.15119	0.645244	0.793422
ACEBMG_03640	388.727	0.607351	0.119512	6.11525e-08	1.06066e-06
ACEBMG_03645	17.7327	0.281049	0.352229	0.0874225	0.2074
ACEBMG_03650	56.7906	0.0867388	0.18924	0.531569	0.707652
ACEBMG_03655	322.909	0.017464	0.1143	0.867137	0.927455
ACEBMG_03660	151.62	-0.161254	0.161961	0.219891	0.404241
ACEBMG_03665	72.0335	-0.0363298	0.17647	0.785576	0.881372
ACEBMG_03670	166.399	0.109115	0.139663	0.363516	0.561221
ACEBMG_03675	764.964	0.350866	0.0974601	0.000123242	0.00101998
ACEBMG_03680	330.158	0.158542	0.114928	0.127421	0.27484
ACEBMG_03685	62.384	0.239821	0.212683	0.11785	0.259343
ACEBMG_03690	7.89324	0.0600394	0.259523	0.537987	NA
ACEBMG_03695	302.09	0.0828514	0.115586	0.428367	0.625636
ACEBMG_03700	735.349	0.425412	0.097381	3.64619e-06	4.31943e-05
ACEBMG_03705	359.916	-0.0391762	0.115762	0.707354	0.833441
ACEBMG_03710	118.45	-0.135678	0.157674	0.29388	0.488005
ACEBMG_03715	416.126	-0.138461	0.109729	0.166527	0.333882
ACEBMG_03720	49.1741	0.0529921	0.192508	0.700158	0.828082
ACEBMG_03725	23.6617	-0.0294347	0.222531	0.817723	0.901775
ACEBMG_03730	180.851	-0.318753	0.158591	0.0169207	0.0600171
ACEBMG_03735	581.332	-0.799177	0.108459	1.86761e-14	7.43965e-13
ACEBMG_03740	221.153	-0.0492281	0.122759	0.65233	0.79696
ACEBMG_03745	318.761	0.252594	0.119262	0.0187052	0.0646391
ACEBMG_03750	115.441	0.0594732	0.156156	0.64331	0.79185
ACEBMG_03755	101.171	0.144511	0.166955	0.281008	0.473352
ACEBMG_03760	130.374	-0.005638	0.142861	0.962063	0.978474
ACEBMG_03765	129.218	0.077128	0.149349	0.537696	0.712409
ACEBMG_03770	209.209	-0.331544	0.167913	0.0173302	0.0609923
ACEBMG_03775	45.8357	-0.148724	0.215155	0.306695	0.499775
ACEBMG_03780	26.1501	-0.139802	0.243032	0.321204	0.516119
ACEBMG_03785	92.5053	-0.338398	0.202582	0.0301844	0.0932808
ACEBMG_03790	175.577	-0.367698	0.155444	0.00573616	0.025924
ACEBMG_03795	475.084	-0.229439	0.109925	0.0222264	0.0728488
ACEBMG_03800	120.806	0.0190384	0.149385	0.879725	0.933549
ACEBMG_03805	83.5208	-0.03706	0.173977	0.781253	0.878354
ACEBMG_03810	110.506	-0.117365	0.157051	0.361976	0.559797
ACEBMG_03815	71.7716	-0.0367929	0.173801	0.782477	0.879148
ACEBMG_03820	126.04	0.0573216	0.154574	0.653665	0.79708
ACEBMG_03825	92.0865	0.0775882	0.172752	0.564981	0.735916
ACEBMG_03830	650.386	-0.246516	0.106399	0.0116011	0.0449775
ACEBMG_03835	5967.52	1.43862	0.115758	1.21244e-36	1.41777e-34
ACEBMG_03840	26.7464	1.06785	0.392952	0.00042022	0.00286634
ACEBMG_03845	63021.4	-0.541041	0.0898111	3.17425e-10	8.20401e-09
ACEBMG_03850	5368.1	-0.59085	0.0931227	3.69277e-11	1.0458e-09
ACEBMG_03855	8126.68	-0.389446	0.0852513	1.64506e-06	2.07782e-05
ACEBMG_03860	1718.18	-0.335551	0.0964615	0.000205853	0.0015743
ACEBMG_03865	82.478	0.131041	0.183114	0.347637	0.545851
ACEBMG_03870	181.911	0.0319732	0.133108	0.784108	0.88027
ACEBMG_03875	152.112	-0.163353	0.150138	0.194347	0.371969
ACEBMG_03880	94.1019	-0.276577	0.185847	0.0578643	0.15412
ACEBMG_03885	148.035	0.108157	0.150365	0.390824	0.589325
ACEBMG_03890	116.112	0.436459	0.184877	0.0042819	0.0206134
ACEBMG_03895	111.669	0.0515468	0.155315	0.687292	0.819698
ACEBMG_03900	334.682	0.190159	0.123516	0.0841663	0.201823
ACEBMG_03905	516.119	0.00628127	0.0990021	0.948036	0.971501
ACEBMG_03910	596.457	0.132228	0.101404	0.158284	0.321918
ACEBMG_03915	53.7534	-0.153177	0.207664	0.290669	0.48534
ACEBMG_03920	88.1365	-0.195416	0.177047	0.159922	0.324226
ACEBMG_03925	113.867	-0.15066	0.163149	0.253597	0.444493
ACEBMG_03930	9.84698	-0.00978413	0.244486	0.923846	0.957114
ACEBMG_03935	8.87655	-0.110749	0.274201	0.306447	0.499775
ACEBMG_03940	34.4598	-0.522163	0.368547	0.0167463	0.059469
ACEBMG_03945	34.4066	-0.102404	0.219227	0.462098	0.653317
ACEBMG_03950	34.3476	-0.0139141	0.206083	0.916126	0.953838
ACEBMG_03955	218.537	0.12087	0.127873	0.284438	0.478463
ACEBMG_03960	12178.3	-0.464706	0.0886448	4.00694e-08	7.37318e-07
ACEBMG_03965	287.705	-0.0677761	0.120867	0.530121	0.707023
ACEBMG_03970	117.673	-0.220893	0.168075	0.103803	0.236065
ACEBMG_03975	100.624	-0.163981	0.177336	0.234784	0.422829
ACEBMG_03980	30.1253	0.0444912	0.222148	0.735562	0.853252
ACEBMG_03985	1120.72	2.22416	0.109392	4.31663e-93	1.56478e-89
ACEBMG_03990	202.692	0.0321947	0.132165	0.781364	0.878354
ACEBMG_03995	593.51	-0.0704207	0.112801	0.491118	0.676407
ACEBMG_04000	65.1535	0.0310414	0.181465	0.819673	0.901802
ACEBMG_04005	1441.85	-0.125042	0.0829207	0.112055	0.248896
ACEBMG_04010	1008.85	-0.133355	0.088523	0.108504	0.243698
ACEBMG_04015	328.846	0.171902	0.115227	0.099186	0.227859
ACEBMG_04020	400.719	-0.253112	0.115861	0.015707	0.0564299
ACEBMG_04025	193.356	-0.671989	0.158367	2.88802e-06	3.51312e-05
ACEBMG_04030	4341.43	-0.807072	0.0919102	1.72184e-19	9.90739e-18
ACEBMG_04035	48.1559	-0.125988	0.215652	0.376159	0.573896
ACEBMG_04040	364.574	-0.086395	0.109709	0.38824	0.586707
ACEBMG_04045	19543.2	-0.716051	0.0937112	3.00936e-15	1.29868e-13
ACEBMG_04050	30.4732	-0.0136369	0.210311	0.917176	0.953838
ACEBMG_04055	86.1819	0.086285	0.168878	0.518285	0.698173
ACEBMG_04060	109.012	0.17407	0.193947	0.226119	0.412937
ACEBMG_04065	680.441	0.313362	0.130791	0.00695212	0.0301453
ACEBMG_04070	2244.4	-0.124213	0.0912949	0.14904	0.3105
ACEBMG_04075	3556.45	0.00140971	0.112993	0.990468	0.993482
ACEBMG_04080	899.53	-0.540453	0.126629	3.67044e-06	4.33398e-05
ACEBMG_04085	109.01	0.4203	0.203698	0.00929583	0.0378197
ACEBMG_04090	909.887	0.016972	0.113504	0.870078	0.927455
ACEBMG_04095	139.03	0.354825	0.166379	0.0108442	0.0427752
ACEBMG_04100	685.684	-0.0555493	0.096762	0.538221	0.712503
ACEBMG_04105	340.337	-0.514721	0.124486	7.23503e-06	8.04508e-05
ACEBMG_04110	187.25	-0.230412	0.142913	0.0600481	0.157964
ACEBMG_04115	38.7957	-0.149591	0.222573	0.303934	0.497481
ACEBMG_04120	84.1024	0.14632	0.188718	0.300581	0.493481
ACEBMG_04125	27.0816	-0.803422	0.397041	0.00287544	0.0148271
ACEBMG_04130	36.3682	-0.58444	0.333032	0.00841398	0.0347388
ACEBMG_04135	19.3509	-0.796648	0.48039	0.00574623	0.025924
ACEBMG_04140	310.613	-0.177032	0.130171	0.121835	0.264883
ACEBMG_04145	111.226	-0.24189	0.168769	0.0769544	0.190101
ACEBMG_04150	464.662	0.192722	0.112568	0.0594705	0.156672
ACEBMG_04155	2960.64	-0.0318228	0.0745597	0.656424	0.79864
ACEBMG_04160	246.34	0.117584	0.127604	0.297295	0.490567
ACEBMG_04165	953.768	0.0721306	0.0898582	0.39517	0.592677
ACEBMG_04170	146.133	0.31556	0.161826	0.0199886	0.0673409
ACEBMG_04175	42.6962	-0.288417	0.280203	0.0891346	0.210443
ACEBMG_04180	971.863	-0.206481	0.103157	0.0298933	0.0927767
ACEBMG_04185	402.136	-0.0944742	0.122611	0.387548	0.586215
ACEBMG_04190	361.151	0.138656	0.125862	0.214239	0.397652
ACEBMG_04195	902.166	-0.34174	0.107175	0.000560888	0.0036503
ACEBMG_04200	286.982	0.0219791	0.116571	0.835632	0.911296
ACEBMG_04205	1684.36	-0.0348515	0.0903286	0.681717	0.816313
ACEBMG_04210	89.2252	0.0227191	0.162532	0.86257	0.925915
ACEBMG_04215	223.045	0.115031	0.127386	0.306765	0.499775
ACEBMG_04220	255.942	0.0451163	0.125191	0.679537	0.81567
ACEBMG_04225	502.245	-0.0775198	0.113277	0.449325	0.641513
ACEBMG_04230	18.1651	0.189745	0.292396	0.181079	0.35291
ACEBMG_04235	8.25237	-0.0850864	0.264415	0.412112	0.609295
ACEBMG_04240	16.1982	-0.00204557	0.23303	0.98464	0.989702
ACEBMG_04245	165.078	-0.0859319	0.136329	0.465598	0.654819
ACEBMG_04250	9.81119	0.0197655	0.247878	0.849461	0.917823
ACEBMG_04255	32.364	-0.168957	0.237979	0.253821	0.444493
ACEBMG_04260	39.1719	-0.152192	0.227381	0.296768	0.490331
ACEBMG_04265	6.19257	0.0843124	0.271246	0.36582	NA
ACEBMG_04270	5.17957	0.0479983	0.261816	0.581248	NA
ACEBMG_04275	1.93662	0.00679941	0.267002	0.896034	NA
ACEBMG_04280	4.85145	0.0482269	0.263803	0.559319	NA
ACEBMG_04285	4.87997	-0.0187705	0.257847	0.821971	NA
ACEBMG_04290	532.627	-0.570852	0.149061	2.08595e-05	0.000213604
ACEBMG_04295	953.357	-0.505082	0.0976046	4.964e-08	8.95249e-07
ACEBMG_04300	138.713	-0.0641574	0.166767	0.626673	0.779311
ACEBMG_04305	79.9829	0.271546	0.197691	0.0712341	0.178825
ACEBMG_04310	173.675	-0.0145608	0.132036	0.898591	0.944543
ACEBMG_04315	47.181	-0.20688	0.225304	0.175602	0.345396
ACEBMG_04320	21.1152	-0.246731	0.311516	0.11831	0.259924
ACEBMG_04325	892.704	-1.39196	0.139531	1.17201e-24	1.06214e-22
ACEBMG_04330	19.2482	-0.800399	0.511871	0.00648068	0.0285449
ACEBMG_04335	325.507	-1.71157	0.147258	1.59405e-32	1.69953e-30
ACEBMG_04340	453.366	-1.5428	0.130396	1.59458e-33	1.75162e-31
ACEBMG_04345	106.597	-0.0520897	0.156305	0.683356	0.817277
ACEBMG_04350	46.9128	-0.145327	0.21024	0.315132	0.508617
ACEBMG_04355	7.36122	-0.238834	0.392383	0.0535958	NA
ACEBMG_04360	0.692653	-0.029611	0.272209	0.391182	NA
ACEBMG_04365	3.94656	-0.143974	0.313785	0.0915673	NA
ACEBMG_04370	4.67444	-0.0683045	0.271588	0.380641	NA
ACEBMG_04375	53.2814	-0.759639	0.285723	0.000704986	0.00449925
ACEBMG_04380	116.124	-1.01944	0.184219	2.6354e-09	6.08492e-08
ACEBMG_04385	41.7928	-0.179253	0.223724	0.230643	0.419083
ACEBMG_04390	1300.74	-0.108598	0.105002	0.260814	0.452368
ACEBMG_04395	542.005	0.32698	0.112351	0.00150082	0.00867702
ACEBMG_04400	4033.96	0.201002	0.081594	0.00980837	0.0394183
ACEBMG_04405	3587.4	-0.493911	0.122759	1.24374e-05	0.000132215
ACEBMG_04410	382.762	-0.574578	0.149732	2.00623e-05	0.000206608
ACEBMG_04415	1057.51	-0.206826	0.136236	0.0803018	0.19602
ACEBMG_04420	1083.04	-0.226132	0.234942	0.14494	0.303352
ACEBMG_04425	697.905	-0.17018	0.251209	0.24472	0.433475
ACEBMG_04430	920.566	-0.709344	0.122295	8.30186e-10	2.06125e-08
ACEBMG_04435	168.581	-0.257938	0.16031	0.0520954	0.141457
ACEBMG_04440	249.41	-0.155138	0.139483	0.195327	0.373055
ACEBMG_04445	507.035	-0.0490404	0.100046	0.595391	0.760418
ACEBMG_04450	165.625	0.3043	0.160604	0.0237997	0.077168
ACEBMG_04455	225.837	1.36921	0.151936	1.5371e-20	1.01309e-18
ACEBMG_04460	303.215	1.2662	0.1467	4.58473e-19	2.55687e-17
ACEBMG_04465	104.932	0.0588773	0.159297	0.650268	0.796387
ACEBMG_04470	148.392	-0.00929975	0.138806	0.937619	0.965729
ACEBMG_04475	32.8861	0.185973	0.242994	0.219208	0.40409
ACEBMG_04480	105.407	0.102241	0.170722	0.447882	0.641248
ACEBMG_04485	690.015	-0.0391164	0.112359	0.700396	0.828094
ACEBMG_04490	531.609	0.32581	0.126331	0.00402488	0.0195317
ACEBMG_04495	391.803	-0.143318	0.112497	0.160068	0.324333
ACEBMG_04500	370.017	0.0722212	0.111466	0.477809	0.664113
ACEBMG_04505	1662.01	0.343649	0.100925	0.000262684	0.0019315
ACEBMG_04510	969.786	-0.0499068	0.0906225	0.558297	0.730096
ACEBMG_04515	272.102	-0.578906	0.137346	4.18732e-06	4.86733e-05
ACEBMG_04520	369.246	0.144543	0.110417	0.14995	0.312037
ACEBMG_04525	562.618	-0.211364	0.112434	0.038399	0.112618
ACEBMG_04530	424.185	-0.508837	0.11681	2.73465e-06	3.36038e-05
ACEBMG_04535	393.963	-0.0418995	0.112349	0.681167	0.816313
ACEBMG_04540	401.633	-0.342017	0.161593	0.0117769	0.0454531
ACEBMG_04545	88.0976	-0.416862	0.228162	0.0148505	0.0540494
ACEBMG_04550	20.9204	-0.630348	0.458138	0.0122282	0.0465621
ACEBMG_04555	3.19774	0.011515	0.262894	0.867154	NA
ACEBMG_04560	1.55489	-0.0461122	0.272849	0.359663	NA
ACEBMG_04565	2.31171	0.00737774	0.265519	0.900325	NA
ACEBMG_04570	991.481	0.166353	0.0945134	0.0598599	0.157583
ACEBMG_04575	694.633	0.21734	0.121516	0.0457598	0.128589
ACEBMG_04580	41.6566	0.195943	0.239591	0.200644	0.379808
ACEBMG_04585	221.398	0.00718271	0.137468	0.95325	0.974212
ACEBMG_04590	43.8634	0.205828	0.235902	0.182357	0.354828
ACEBMG_04595	295.981	0.0531223	0.118428	0.619247	0.774861
ACEBMG_04600	1349.07	0.123157	0.0915613	0.152598	0.3143
ACEBMG_04605	190.571	-0.030174	0.13325	0.794116	0.887656
ACEBMG_04610	1014.21	0.0283084	0.0879559	0.734509	0.853034
ACEBMG_04615	584.696	-0.402169	0.113124	0.00011337	0.000944748
ACEBMG_04620	142.959	-0.0222265	0.145936	0.855937	0.922895
ACEBMG_04625	378.018	0.25421	0.125587	0.0231179	0.0754283
ACEBMG_04630	1404.46	0.295089	0.0967119	0.00110171	0.00663405
ACEBMG_04635	1614.94	0.0698245	0.0924693	0.422474	0.619481
ACEBMG_04640	4477.28	-0.455708	0.0819351	7.01238e-09	1.46936e-07
ACEBMG_04645	903.327	0.204507	0.102871	0.0313291	0.0960185
ACEBMG_04650	334.157	-0.0174527	0.116398	0.867317	0.927455
ACEBMG_04655	240.858	-0.078578	0.123195	0.472986	0.660977
ACEBMG_04660	80.7049	0.0706708	0.174334	0.600412	0.764178
ACEBMG_04665	32.4485	0.0869297	0.223626	0.523872	0.701999
ACEBMG_04670	132.751	0.134367	0.158677	0.303049	0.496634
ACEBMG_04675	1774.82	-0.0904247	0.0954567	0.310344	0.503354
ACEBMG_04680	440.251	0.00968016	0.108884	0.92355	0.957114
ACEBMG_04685	86.1555	-0.348327	0.212489	0.0296921	0.0922312
ACEBMG_04690	214.345	-0.361432	0.148126	0.00490396	0.0228788
ACEBMG_04695	215.092	0.00563483	0.128277	0.961215	0.978474
ACEBMG_04700	5.94079	-0.0883556	0.273333	0.338729	NA
ACEBMG_04705	4.68431	-0.179437	0.341972	0.0620058	NA
ACEBMG_04710	68.8007	-0.0457163	0.181107	0.734668	0.853034
ACEBMG_04715	18.3558	-0.0276939	0.227356	0.824592	0.904705
ACEBMG_04720	15.0101	-0.0243838	0.234592	0.837663	0.911421
ACEBMG_04725	196.04	0.272375	0.147345	0.030981	0.0952555
ACEBMG_04730	23.3951	0.19661	0.27353	0.189389	0.364111
ACEBMG_04735	191.326	-0.419408	0.148044	0.00123468	0.00726574
ACEBMG_04740	290.717	-0.0811213	0.12561	0.465683	0.654819
ACEBMG_04745	3527.49	0.104702	0.0807791	0.174258	0.343868
ACEBMG_04750	399.768	-0.227139	0.12915	0.0459497	0.128922
ACEBMG_04755	96.8901	-0.0409208	0.156409	0.748279	0.860841
ACEBMG_04760	279.561	-0.200549	0.124541	0.0698629	0.176483
ACEBMG_04765	32.6053	0.154601	0.246602	0.283621	0.477311
ACEBMG_04770	59.3461	0.118735	0.189789	0.398143	0.595653
ACEBMG_04775	132.603	-0.0841915	0.162767	0.519715	0.69932
ACEBMG_04780	664.557	-0.13755	0.0978884	0.130792	0.280314
ACEBMG_04785	595.753	-0.906582	0.10811	4.87681e-18	2.48992e-16
ACEBMG_04790	793.157	-0.895505	0.100255	4.06917e-20	2.58785e-18
ACEBMG_04795	66.2299	-0.0184277	0.182956	0.889897	0.940489
ACEBMG_04800	245.631	0.359652	0.137069	0.00301698	0.0154036
ACEBMG_04805	27.8869	0.0795894	0.223195	0.557984	0.72995
ACEBMG_04810	111.398	0.142477	0.158922	0.274446	0.467074
ACEBMG_04815	207.441	0.2154	0.1423	0.0779547	0.191713
ACEBMG_04820	313.257	0.072517	0.123325	0.509858	0.693262
ACEBMG_04825	560.254	-0.0858478	0.101656	0.361106	0.559412
ACEBMG_04830	117.5	0.0522756	0.153086	0.680702	0.816313
ACEBMG_04835	701.374	0.0464601	0.112322	0.647296	0.794867
ACEBMG_04840	6174.72	-0.232927	0.0806379	0.00239654	0.0127196
ACEBMG_04845	4094.14	-0.464565	0.100578	9.82932e-07	1.34967e-05
ACEBMG_04850	297.957	-0.553241	0.133487	5.99898e-06	6.86004e-05
ACEBMG_04855	1025.28	-0.138602	0.0889252	0.0977647	0.225731
ACEBMG_04860	2652.63	0.17408	0.100201	0.0610698	0.15984
ACEBMG_04865	388.425	-0.00601102	0.117128	0.95395	0.974653
ACEBMG_04870	1107.77	-0.0858127	0.0917167	0.318672	0.51296
ACEBMG_04875	411.683	0.234915	0.126641	0.0367513	0.108843
ACEBMG_04880	6.09118	-0.0113546	0.25578	0.895049	NA
ACEBMG_04885	37.1754	0.14915	0.228469	0.306807	0.499775
ACEBMG_04890	82.1417	0.104295	0.173971	0.442265	0.637713
ACEBMG_04895	193.59	0.348127	0.162858	0.0111319	0.0437194
ACEBMG_04900	233.525	0.0981058	0.123775	0.373973	0.57117
ACEBMG_04905	154.355	-0.210999	0.154456	0.101453	0.232175
ACEBMG_04910	25.854	-0.10412	0.236239	0.438475	0.634506
ACEBMG_04915	39.2571	0.11007	0.213561	0.436854	0.632723
ACEBMG_04920	44.7873	-0.0496328	0.197336	0.715425	0.840108
ACEBMG_04925	43.2292	0.0841285	0.204322	0.546346	0.719817
ACEBMG_04930	315.507	0.10126	0.122454	0.354601	0.554065
ACEBMG_04935	137.206	0.505468	0.176956	0.000822769	0.00511584
ACEBMG_04940	67.5929	0.211044	0.19651	0.151299	0.313618
ACEBMG_04945	164.566	-0.11302	0.141017	0.348508	0.546902
ACEBMG_04950	139.22	-0.413699	0.173219	0.00431913	0.0207375
ACEBMG_04955	4.19364	0.0209554	0.262088	0.775204	NA
ACEBMG_04960	4.49589	-0.0907252	0.278928	0.277331	NA
ACEBMG_04965	5.65212	0.270203	0.456329	0.0304487	NA
ACEBMG_04970	267.29	-0.0309415	0.122124	0.77577	0.876938
ACEBMG_04975	1343.98	-0.547725	0.100322	9.05952e-09	1.83468e-07
ACEBMG_04980	199.15	-0.372217	0.152635	0.00463699	0.021944
ACEBMG_04985	184.554	0.140652	0.139226	0.241909	0.430707
ACEBMG_04990	14.2696	-0.0362651	0.238517	0.756253	0.864654
ACEBMG_04995	17.3036	-0.0472571	0.232736	0.703003	0.830135
ACEBMG_05000	78.3247	-0.0147825	0.174988	0.918068	0.953838
ACEBMG_05005	76.9021	-0.0898164	0.179641	0.509414	0.693178
ACEBMG_05010	885.914	-0.875108	0.0958888	6.99803e-21	4.78639e-19
ACEBMG_05015	64.3314	-0.283683	0.233183	0.0792927	0.194082
ACEBMG_05020	110.164	0.220539	0.171116	0.10873	0.243961
ACEBMG_05025	16.4029	0.0985416	0.24625	0.4444	0.639012
ACEBMG_05030	396.069	0.371417	0.133252	0.00178506	0.00993987
ACEBMG_05035	164.677	0.254563	0.149889	0.0456651	0.128422
ACEBMG_05040	577.089	-0.143672	0.0970955	0.111902	0.248709
ACEBMG_05045	456.014	-0.335035	0.115414	0.00145278	0.00844109
ACEBMG_05050	14.8353	-0.0993518	0.252985	0.420592	0.617515
ACEBMG_05055	174.48	0.0125158	0.132822	0.914989	0.953838
ACEBMG_05060	261.508	0.236738	0.132209	0.0416498	0.119541
ACEBMG_05065	54.5115	0.101242	0.196154	0.471034	0.659521
ACEBMG_05070	54.0864	-0.101671	0.194453	0.466533	0.65541
ACEBMG_05075	192.085	0.119751	0.133876	0.305844	0.499449
ACEBMG_05080	56.6182	0.0436401	0.182422	0.748277	0.860841
ACEBMG_05085	322.797	0.303563	0.126783	0.00736445	0.0314442
ACEBMG_05090	128.339	0.166063	0.158206	0.206264	0.387514
ACEBMG_05095	83.9084	-0.076896	0.171802	0.565515	0.736348
ACEBMG_05100	28.7443	0.134358	0.238888	0.342023	0.539997
ACEBMG_05105	148.92	0.173294	0.145473	0.161131	0.32595
ACEBMG_05125	1528	-0.350408	0.0892854	3.36292e-05	0.000329476
ACEBMG_05130	2285.1	-0.0666819	0.174736	0.618698	0.774441
ACEBMG_05135	317.811	-0.218748	0.117812	0.0392067	0.114432
ACEBMG_05140	818.63	-0.0728342	0.0920635	0.399298	0.596863
ACEBMG_05145	6944.82	-0.430989	0.0814433	3.48797e-08	6.61984e-07
ACEBMG_05150	206.529	-0.0616602	0.145253	0.615328	0.772866
ACEBMG_05155	177.671	-0.23279	0.14619	0.0618745	0.16148
ACEBMG_05160	177.473	0.0316552	0.133372	0.786322	0.881937
ACEBMG_05165	173.983	0.0565443	0.151907	0.655575	0.79864
ACEBMG_05170	69.7223	0.201352	0.200441	0.17305	0.342361
ACEBMG_05175	249.166	0.0275167	0.127133	0.807665	0.897122
ACEBMG_05180	539.626	-0.205776	0.101504	0.0282465	0.0888909
ACEBMG_05185	215.187	-0.233627	0.135757	0.0481266	0.133608
ACEBMG_05190	216.658	-1.4254	0.1565	4.98334e-21	3.54208e-19
ACEBMG_05195	1150.78	-0.101316	0.0877959	0.22126	0.405905
ACEBMG_05200	181.177	-0.039115	0.14148	0.744867	0.859166
ACEBMG_05205	90.9401	0.205275	0.183885	0.148401	0.309702
ACEBMG_05210	579.128	0.00697162	0.100697	0.941454	0.968437
ACEBMG_05215	34.6604	0.132911	0.222315	0.355749	0.555379
ACEBMG_05220	4116.44	-0.125085	0.0754809	0.0833837	0.200841
ACEBMG_05225	21249.2	0.0118774	0.0836684	0.882856	0.935026
ACEBMG_05230	142.615	0.251774	0.159271	0.0569812	0.152104
ACEBMG_05235	446.471	-0.189881	0.112226	0.0624268	0.16257
ACEBMG_05240	252.389	0.131736	0.129192	0.246958	0.436482
ACEBMG_05245	2523.45	-0.864851	0.0941642	4.14103e-21	3.00224e-19
ACEBMG_05250	732.099	-0.161948	0.0964088	0.0712991	0.178865
ACEBMG_05255	174.152	-0.0484646	0.141523	0.687219	0.819698
ACEBMG_05260	506.591	0.279489	0.112827	0.00662026	0.0290538
ACEBMG_05270	35.1041	0.0903727	0.212251	0.517228	0.697267
ACEBMG_05275	24.7831	0.0485131	0.220239	0.715245	0.840108
ACEBMG_05280	53.8187	0.149234	0.202562	0.302305	0.495638
ACEBMG_05285	81.9689	-0.148569	0.176003	0.278183	0.470903
ACEBMG_05290	4773.84	-1.21353	0.0914909	2.55931e-41	3.56827e-39
ACEBMG_05295	567.221	-0.735762	0.123656	3.19108e-10	8.20401e-09
ACEBMG_05300	56.3842	-0.0989815	0.196637	0.479427	0.665361
ACEBMG_05305	186.059	0.183417	0.143282	0.134752	0.286833
ACEBMG_05310	150.086	0.00246828	0.142943	0.984788	0.989702
ACEBMG_05315	71.8407	-0.00629865	0.169271	0.957122	0.977068
ACEBMG_05320	47.7712	-0.0773059	0.196468	0.57637	0.745927
ACEBMG_05325	358.998	0.109459	0.112049	0.280815	0.473247
ACEBMG_05330	346.042	-0.561637	0.126283	1.55215e-06	1.99523e-05
ACEBMG_05335	32.8426	-0.0659451	0.218602	0.621864	0.777062
ACEBMG_05340	30.8505	0.681301	0.373483	0.00575512	0.025924
ACEBMG_05345	667.755	0.082402	0.096353	0.360182	0.55869
ACEBMG_05350	533.082	0.540007	0.112804	3.32501e-07	4.87982e-06
ACEBMG_05355	300.839	0.245956	0.128859	0.0310198	0.0952783
ACEBMG_05360	468.553	-0.61392	0.12363	1.04106e-07	1.70762e-06
ACEBMG_05365	1352.48	-0.556072	0.0940533	6.36206e-10	1.60156e-08
ACEBMG_05370	1.56779	0.0070488	0.267194	0.889563	NA
ACEBMG_05375	0.96895	0.0393471	0.273322	0.301866	NA
ACEBMG_05380	0.845712	0.0280543	0.271811	0.414086	NA
ACEBMG_05385	1.27951	0.0618154	0.278733	0.153575	NA
ACEBMG_05390	4.08322	0.000335155	0.259515	0.998127	NA
ACEBMG_05395	1.55101	-0.0712202	0.28119	0.161122	NA
ACEBMG_05400	0.647927	0.0410701	0.275126	0.226584	NA
ACEBMG_05405	556.202	0.008533	0.110356	0.933633	0.963673
ACEBMG_05410	387.26	-0.116596	0.107805	0.235389	0.423207
ACEBMG_05415	43.3052	0.108451	0.207989	0.444069	0.639012
ACEBMG_05420	460.27	-0.270263	0.11625	0.0102682	0.040814
ACEBMG_05425	2098.08	-0.0894397	0.0857473	0.270476	0.463581
ACEBMG_05430	435.226	-0.0516563	0.113881	0.616296	0.773026
ACEBMG_05435	165.917	-0.0916682	0.138903	0.442243	0.637713
ACEBMG_05440	172.696	0.0272967	0.132031	0.813984	0.900057
ACEBMG_05445	1101.35	0.405462	0.0923493	3.58361e-06	4.2592e-05
ACEBMG_05450	927.758	-0.115159	0.0963992	0.200089	0.379379
ACEBMG_05455	1167.14	0.180495	0.0935446	0.0393501	0.114758
ACEBMG_05460	781.515	-0.976819	0.105922	2.74671e-21	2.07434e-19
ACEBMG_05465	50.3056	0.0423643	0.188099	0.756687	0.864654
ACEBMG_05470	79.7551	-0.11183	0.185894	0.419665	0.616654
ACEBMG_05475	65.1126	-0.0672848	0.199491	0.622448	0.777255
ACEBMG_05480	17.863	0.156376	0.267524	0.257702	0.448258
ACEBMG_05485	15.7025	0.130755	0.265504	0.307607	0.500035
ACEBMG_05490	14.9194	0.292986	0.388553	0.0707894	0.177899
ACEBMG_05495	82.0151	-0.133866	0.17696	0.32801	0.52429
ACEBMG_05500	70.5796	-0.107371	0.180712	0.434061	0.630373
ACEBMG_05505	317.388	-0.154064	0.123891	0.161655	0.326826
ACEBMG_05510	70.2823	0.0657831	0.188178	0.632926	0.784396
ACEBMG_05515	11.0283	0.00207406	0.243344	0.984767	0.989702
ACEBMG_05520	47.7727	-0.0463069	0.191676	0.734032	0.853034
ACEBMG_05525	196.9	-0.118324	0.132762	0.307034	0.499775
ACEBMG_05530	144.955	0.178997	0.157893	0.170069	0.338922
ACEBMG_05535	235.113	-0.152909	0.127852	0.17471	0.344297
ACEBMG_05540	488.989	-0.247021	0.131561	0.0330454	0.0998247
ACEBMG_05545	74.0542	0.371871	0.225251	0.0260727	0.0831984
ACEBMG_05550	283.697	-0.0483366	0.11835	0.649013	0.795898
ACEBMG_05555	327.231	-0.189185	0.123858	0.0856026	0.204285
ACEBMG_05560	272.926	-0.0183278	0.121881	0.865336	0.927455
ACEBMG_05565	131.716	0.0340688	0.143773	0.781011	0.878354
ACEBMG_05570	176.98	0.482741	0.163911	0.000687494	0.00441091
ACEBMG_05575	261.87	0.419424	0.144979	0.00104103	0.00633178
ACEBMG_05580	102.366	-0.232429	0.178118	0.0983511	0.22694
ACEBMG_05585	213.182	0.0256437	0.124757	0.817702	0.901775
ACEBMG_05590	204.151	-0.0525372	0.127476	0.639753	0.789348
ACEBMG_05595	73.6593	-0.00390241	0.1696	0.979928	0.987007
ACEBMG_05600	55.0894	-0.0808466	0.189113	0.557327	0.729354
ACEBMG_05605	17563.1	-0.175377	0.0808859	0.0225097	0.0737107
ACEBMG_05610	24001.7	-0.120962	0.0863441	0.138085	0.291531
ACEBMG_05615	377.813	-0.417845	0.126946	0.000278361	0.00202622
ACEBMG_05620	127.062	-0.0210891	0.147391	0.863852	0.926728
ACEBMG_05625	20.4365	-0.743208	0.468678	0.007046	0.0304431
ACEBMG_05630	1195.52	-0.206817	0.0885621	0.013075	0.0489133
ACEBMG_05635	121.921	-0.118842	0.152205	0.347688	0.545851
ACEBMG_05640	1105.93	0.198483	0.0931368	0.0229466	0.0750557
ACEBMG_05645	63.3296	0.0691582	0.189079	0.615091	0.772861
ACEBMG_05650	1992.01	-0.203102	0.0860637	0.012486	0.0473408
ACEBMG_05655	121.432	-0.0309634	0.154263	0.806575	0.896751
ACEBMG_05660	1419.49	-0.041301	0.0852498	0.604561	0.766807
ACEBMG_05665	5843.36	-0.427775	0.0768934	7.64679e-09	1.58398e-07
ACEBMG_05670	155.43	-0.80108	0.174023	4.36831e-07	6.28378e-06
ACEBMG_05675	96.3856	-0.561427	0.200783	0.000789818	0.00496203
ACEBMG_05680	180.865	-0.698401	0.17493	7.53378e-06	8.35167e-05
ACEBMG_05685	29.9605	-0.511012	0.38136	0.0191212	0.0655146
ACEBMG_05690	58.4093	0.0409499	0.182188	0.763772	0.869013
ACEBMG_05695	1310.33	0.0394265	0.0867627	0.632092	0.78363
ACEBMG_05700	676.188	-0.0858447	0.0994719	0.352691	0.552271
ACEBMG_05705	359.116	-0.14363	0.110272	0.151731	0.313618
ACEBMG_05710	2848.98	-0.0474612	0.0758116	0.51357	0.695699
ACEBMG_05715	815.332	-0.100632	0.095964	0.26117	0.452554
ACEBMG_05720	406.112	-0.0160146	0.106573	0.869408	0.927455
ACEBMG_05725	917.678	-0.0990405	0.0903163	0.243657	0.432546
ACEBMG_05730	542.808	-0.0464838	0.103257	0.623607	0.777899
ACEBMG_05735	3006.42	-0.301745	0.10462	0.0017892	0.00994763
ACEBMG_05740	4052.26	-0.230514	0.0974504	0.0110054	0.0433185
ACEBMG_05745	3512.72	-0.491819	0.111214	2.1694e-06	2.71175e-05
ACEBMG_05750	18396.4	-0.480114	0.0894328	1.77433e-08	3.47674e-07
ACEBMG_05755	57091.2	-0.448735	0.101027	2.28077e-06	2.84117e-05
ACEBMG_05760	78.4326	-0.0132342	0.169443	0.91953	0.954826
ACEBMG_05765	1690.32	-0.0084775	0.0811824	0.912061	0.952563
ACEBMG_05770	5279.73	-0.157791	0.0990125	0.0857757	0.204564
ACEBMG_05775	5307.93	-0.311323	0.0793336	3.97837e-05	0.000385604
ACEBMG_05780	3525.01	-0.308628	0.0804936	5.78503e-05	0.000532252
ACEBMG_05785	9524.39	-0.258569	0.0976913	0.00446116	0.0212785
ACEBMG_05790	3491.26	-0.402594	0.0787054	1.00921e-07	1.66315e-06
ACEBMG_05795	3580.27	-0.390409	0.0831532	8.91792e-07	1.22918e-05
ACEBMG_05800	8986.28	-0.193605	0.0918687	0.0242048	0.078132
ACEBMG_05805	3193.63	-0.140071	0.0913257	0.102256	0.233638
ACEBMG_05810	2666.51	-0.142308	0.0920763	0.0991893	0.227859
ACEBMG_05815	3741.71	-0.194695	0.101386	0.0381349	0.11223
ACEBMG_05820	3277.46	-0.102739	0.099947	0.267532	0.459623
ACEBMG_05825	4777.71	-0.175563	0.101011	0.0601182	0.158034
ACEBMG_05830	5197.52	-0.138908	0.0829936	0.0776414	0.191202
ACEBMG_05835	6062.28	0.035541	0.0770781	0.630837	0.782877
ACEBMG_05840	3438.1	-0.119474	0.0898834	0.157578	0.321194
ACEBMG_05845	4254.67	-0.261354	0.111253	0.0100088	0.0400461
ACEBMG_05850	6936.9	-0.406697	0.0953647	6.15755e-06	6.99722e-05
ACEBMG_05855	511.697	-0.611276	0.151722	8.21316e-06	9.02203e-05
ACEBMG_05860	5700.42	-0.530287	0.0960777	6.84135e-09	1.46049e-07
ACEBMG_05865	6200.49	-0.042835	0.075973	0.55622	0.728431
ACEBMG_05870	1075.28	-0.189609	0.0899298	0.0248995	0.0800183
ACEBMG_05875	330.953	0.0550481	0.116197	0.601019	0.764453
ACEBMG_05880	331.048	-0.125603	0.116368	0.231626	0.420117
ACEBMG_05885	3428.57	0.22067	0.0903469	0.00942928	0.0381912
ACEBMG_05890	1484.88	0.155026	0.097442	0.0876515	0.207807
ACEBMG_05895	1844.13	0.26952	0.0916094	0.00175158	0.00977321
ACEBMG_05900	4843.13	-0.0310678	0.0815421	0.688333	0.820252
ACEBMG_05905	5971.36	-0.0471248	0.0750036	0.512336	0.695067
ACEBMG_05910	4617.32	-0.208783	0.0848944	0.00941821	0.0381912
ACEBMG_05915	1411.73	-0.232089	0.0873013	0.00484132	0.0226845
ACEBMG_05920	801.14	-0.0198953	0.0892436	0.812455	0.899762
ACEBMG_05925	3318.18	0.318311	0.0937766	0.000304155	0.00219197
ACEBMG_05930	3501.51	0.323302	0.107657	0.00113422	0.00679596
ACEBMG_05935	835.279	-0.0875505	0.100331	0.346669	0.544991
ACEBMG_05940	280.287	-0.124795	0.11985	0.244779	0.433475
ACEBMG_05945	5833.17	-0.116808	0.0788154	0.120456	0.262739
ACEBMG_05950	536.078	0.0354121	0.0986458	0.701435	0.828781
ACEBMG_05955	296.728	-0.0257311	0.116036	0.805477	0.896019
ACEBMG_05960	171.093	-0.1778	0.149156	0.156689	0.32036
ACEBMG_05965	529.486	0.248034	0.11758	0.0195246	0.0663014
ACEBMG_05970	309.051	0.40077	0.133773	0.000818735	0.00510829
ACEBMG_05975	515.141	0.0653019	0.108688	0.512984	0.695425
ACEBMG_05980	612.84	-0.00198928	0.106357	0.982592	0.988866
ACEBMG_05985	309.936	-0.145168	0.124383	0.189438	0.364111
ACEBMG_05990	2094.62	-0.0972729	0.105477	0.315473	0.50894
ACEBMG_05995	159.362	0.170944	0.14482	0.165583	0.332939
ACEBMG_06000	5086.52	-0.625014	0.0816233	2.97776e-15	1.29868e-13
ACEBMG_06005	6.82098	-0.0125741	0.252262	0.893162	NA
ACEBMG_06010	101.57	-0.044714	0.15673	0.726366	0.847466
ACEBMG_06015	146.2	-0.07661	0.145844	0.533283	0.709413
ACEBMG_06020	169.561	0.160198	0.153462	0.210447	0.392423
ACEBMG_06025	650.911	0.461312	0.1049	2.76646e-06	3.37657e-05
ACEBMG_06030	3548.01	0.199747	0.0833424	0.0115533	0.0448883
ACEBMG_06035	27.5898	-0.00480931	0.219451	0.968736	0.982304
ACEBMG_06040	45.9599	0.188178	0.224269	0.21264	0.395697
ACEBMG_06045	1679.23	-0.0788322	0.0863497	0.33453	0.53164
ACEBMG_06050	1452	-0.164044	0.102534	0.0828053	0.200022
ACEBMG_06055	613.161	0.12592	0.0990469	0.170259	0.339049
ACEBMG_06060	467.903	0.411297	0.113274	8.44379e-05	0.000730387
ACEBMG_06065	270.95	-0.174521	0.125786	0.116913	0.257634
ACEBMG_06070	756.282	0.248746	0.100364	0.00755388	0.0321018
ACEBMG_06075	2904.72	-0.151782	0.093648	0.082762	0.200022
ACEBMG_06080	6568.09	-0.264669	0.0792164	0.00044917	0.00302647
ACEBMG_06085	583.032	-0.202747	0.100763	0.0296488	0.0921756
ACEBMG_06090	1855	0.0657698	0.0809402	0.394979	0.592677
ACEBMG_06095	853.569	-0.311139	0.115526	0.00304865	0.0155434
ACEBMG_06100	121.582	0.0941012	0.155765	0.464146	0.653663
ACEBMG_06105	94.4651	0.0449294	0.164612	0.733169	0.852932
ACEBMG_06110	4207.77	-0.320305	0.0901425	0.00016528	0.00130816
ACEBMG_06115	3473.58	-0.373091	0.0806286	1.32927e-06	1.75861e-05
ACEBMG_06120	438.181	-0.0634692	0.103202	0.505096	0.689373
ACEBMG_06125	505.465	0.228964	0.111926	0.0247394	0.0796768
ACEBMG_06130	2353.43	-0.244686	0.086564	0.00277777	0.0144883
ACEBMG_06135	1896.2	-0.985222	0.111853	1.07325e-19	6.3779e-18
ACEBMG_06140	350.99	-0.566222	0.130261	2.35687e-06	2.92591e-05
ACEBMG_06145	520.963	-0.527342	0.111925	4.94799e-07	7.0583e-06
ACEBMG_06150	2049.28	-1.09553	0.085882	2.22555e-38	2.78193e-36
ACEBMG_06155	1867.47	-1.14868	0.118693	2.69141e-23	2.26893e-21
ACEBMG_06160	243.691	-0.526143	0.156486	0.000140752	0.00114401
ACEBMG_06165	322.47	0.0300459	0.116899	0.776615	0.877164
ACEBMG_06170	147.217	0.030644	0.141495	0.800312	0.893206
ACEBMG_06175	1129.64	-0.359019	0.0892985	2.18492e-05	0.000220622
ACEBMG_06180	11720.9	-0.0613467	0.0803941	0.42331	0.62025
ACEBMG_06185	1622.19	-0.431811	0.12094	9.43612e-05	0.000806744
ACEBMG_06190	342.033	-0.692838	0.132671	2.25444e-08	4.37024e-07
ACEBMG_06195	249.783	-0.732876	0.144108	4.20262e-08	7.69418e-07
ACEBMG_06200	918.655	0.0621523	0.0997392	0.503342	0.687237
ACEBMG_06205	20.5481	-0.949336	0.457529	0.00214173	0.0115704
ACEBMG_06210	211.037	0.0173735	0.124889	0.876438	0.931046
ACEBMG_06215	108.482	0.103459	0.160257	0.428052	0.625428
ACEBMG_06220	445.458	0.220322	0.132601	0.0582805	0.154548
ACEBMG_06225	122.549	0.216294	0.167127	0.111581	0.248453
ACEBMG_06230	476.581	0.281587	0.111591	0.00576918	0.025924
ACEBMG_06235	587.206	0.570301	0.13789	6.14499e-06	6.99722e-05
ACEBMG_06240	2115.7	0.33781	0.0910062	8.46242e-05	0.000730387
ACEBMG_06245	8405.56	0.0865266	0.0919254	0.316591	0.510291
ACEBMG_06250	28181	-0.209608	0.218733	0.166706	0.334046
ACEBMG_06255	3712.04	-0.389125	0.131006	0.000912668	0.00564176
ACEBMG_06260	2830.52	-0.543387	0.110226	1.55413e-07	2.43884e-06
ACEBMG_06265	381.344	-0.0128012	0.109048	0.897165	0.944042
ACEBMG_06270	527.479	0.0723088	0.10211	0.445221	0.639586
ACEBMG_06275	161.819	0.183572	0.152322	0.15068	0.313377
ACEBMG_06280	812.753	0.715152	0.104164	8.86274e-13	2.97187e-11
ACEBMG_06285	1137.79	1.85004	0.12139	1.25266e-53	2.83805e-51
ACEBMG_06290	105.18	0.28955	0.181464	0.0453205	0.12775
ACEBMG_06295	357.397	0.0807968	0.111043	0.421729	0.61878
ACEBMG_06300	33.2356	-0.149086	0.229732	0.304115	0.497481
ACEBMG_06305	1495.31	-0.0487682	0.0818942	0.531467	0.707652
ACEBMG_06310	994.355	-0.32912	0.110291	0.00115337	0.00687659
ACEBMG_06315	218.59	0.0670573	0.124333	0.544559	0.718844
ACEBMG_06320	521.071	0.54016	0.128145	4.81363e-06	5.57489e-05
ACEBMG_06325	1214.48	0.628382	0.103575	2.07681e-10	5.57661e-09
ACEBMG_06330	135.429	0.349164	0.164288	0.0113804	0.0444549
ACEBMG_06335	202.671	-0.269956	0.138701	0.0250998	0.0804481
ACEBMG_06340	196.013	-0.0797837	0.12992	0.483488	0.669192
ACEBMG_06345	113.807	-0.207262	0.164124	0.120775	0.263264
ACEBMG_06350	174.217	0.467886	0.173647	0.00152397	0.00877706
ACEBMG_06355	572.892	0.203379	0.115431	0.0512908	0.140193
ACEBMG_06360	100.626	0.496836	0.197145	0.00220231	0.0118097
ACEBMG_06365	31.1754	0.0973937	0.219118	0.484169	0.669634
ACEBMG_06370	311.71	0.0148546	0.113052	0.886699	0.937929
ACEBMG_06380	269.279	0.215089	0.130513	0.0615274	0.160805
ACEBMG_06385	623.192	0.0688376	0.0969242	0.447266	0.640846
ACEBMG_06390	896.666	0.117504	0.0905331	0.168085	0.336262
ACEBMG_06395	607.925	-0.613078	0.125524	1.62595e-07	2.54055e-06
ACEBMG_06400	1106	-0.753008	0.1109	1.31459e-12	4.29313e-11
ACEBMG_06405	1793.17	-0.444496	0.10084	2.76489e-06	3.37657e-05
ACEBMG_06410	16848.5	-0.440624	0.0970277	1.46603e-06	1.90479e-05
ACEBMG_06415	588.989	-0.0994738	0.107274	0.311184	0.50404
ACEBMG_06420	4972.63	-0.169002	0.0799134	0.0263136	0.0838934
ACEBMG_06425	296.591	0.405568	0.134395	0.000750776	0.00475707
ACEBMG_06430	377.658	0.288578	0.128478	0.0115941	0.0449775
ACEBMG_06435	211.828	0.217364	0.138061	0.0694066	0.175925
ACEBMG_06440	26.0612	0.11698	0.23229	0.40231	0.599015
ACEBMG_06445	1117.17	0.172766	0.0880412	0.0375807	0.110816
ACEBMG_06450	1262.63	-0.0496239	0.0949079	0.575733	0.745501
ACEBMG_06455	166.299	0.128796	0.141132	0.287637	0.482055
ACEBMG_06460	298.025	0.16654	0.123193	0.129058	0.277354
ACEBMG_06465	3410.03	-0.193903	0.0769435	0.00835502	0.0345529
ACEBMG_06470	1028.91	-0.281083	0.110334	0.00535411	0.0246068
ACEBMG_06475	181.965	-0.143515	0.139631	0.230417	0.418888
ACEBMG_06480	3020.63	-0.185423	0.0968081	0.0395622	0.115191
ACEBMG_06485	1461.69	-0.166341	0.0900465	0.0494166	0.136536
ACEBMG_06490	626.302	-0.355683	0.113156	0.000601659	0.00388772
ACEBMG_06495	1894.73	0.100248	0.0916464	0.245183	0.433979
ACEBMG_06500	1361.69	0.0484559	0.0977494	0.595821	0.760418
ACEBMG_06505	502.714	-0.125948	0.103087	0.184805	0.358369
ACEBMG_06510	115.048	0.0474509	0.150495	0.706313	0.832934
ACEBMG_06515	1190.52	0.169144	0.091835	0.0497857	0.137138
ACEBMG_06520	1663.65	-0.292651	0.0820128	0.000180188	0.00141076
ACEBMG_06525	268.231	0.0662722	0.11813	0.533769	0.709598
ACEBMG_06530	9445.83	0.129738	0.0970574	0.151656	0.313618
ACEBMG_06535	2625.15	-0.416271	0.0828452	1.53368e-07	2.42777e-06
ACEBMG_06545	259.369	0.183668	0.131597	0.111728	0.248474
ACEBMG_06550	617.327	0.564343	0.112756	1.00936e-07	1.66315e-06
ACEBMG_06555	1650.94	0.472331	0.111241	5.29793e-06	6.11625e-05
ACEBMG_06560	350.599	0.319361	0.146698	0.0117613	0.0454526
ACEBMG_06565	263.744	-0.014368	0.117653	0.891369	0.941221
ACEBMG_06570	210.492	-0.09475	0.148822	0.446278	0.640189
ACEBMG_06575	50039.5	0.0194642	0.0805629	0.780668	0.878354
ACEBMG_06580	425.245	0.0658522	0.105224	0.494543	0.680091
ACEBMG_06585	36.4752	0.0542833	0.20559	0.692505	0.82225
ACEBMG_06590	2032.76	-0.173168	0.101578	0.0651113	0.167396
ACEBMG_06595	6598.83	-0.290021	0.111762	0.00448803	0.0213786
ACEBMG_06600	568.704	0.0661736	0.102029	0.483146	0.668985
ACEBMG_06605	482.653	0.116366	0.107977	0.240046	0.42802
ACEBMG_06610	113.04	0.0383594	0.150676	0.760965	0.867179
ACEBMG_06615	802.039	-0.125752	0.103407	0.187343	0.361617
ACEBMG_06620	920.222	-0.371419	0.108141	0.00020351	0.00156629
ACEBMG_06625	1837.85	-0.0839443	0.0813821	0.278251	0.470903
ACEBMG_06630	2849.66	0.0925833	0.0836117	0.244109	0.432924
ACEBMG_06635	1015.3	-0.152894	0.104398	0.111449	0.248311
ACEBMG_06640	152.116	-0.825432	0.192188	1.58509e-06	2.02323e-05
ACEBMG_06650	484.06	-0.21604	0.108021	0.0288132	0.0903529
ACEBMG_06655	1131.58	-0.468568	0.120137	2.23752e-05	0.000225306
ACEBMG_06660	117.854	0.131301	0.159083	0.313803	0.507149
ACEBMG_06665	302.955	0.0443689	0.112001	0.664609	0.803874
ACEBMG_06670	14.7607	-0.0641644	0.241188	0.595908	0.760418
ACEBMG_06675	23.1265	0.0201753	0.22072	0.87771	0.931683
ACEBMG_06680	576.257	-0.261725	0.117456	0.0135031	0.0503588
ACEBMG_06685	44.4809	-0.0443544	0.193354	0.744369	0.859166
ACEBMG_06690	497.038	0.0690618	0.100015	0.458199	0.649578
ACEBMG_06695	5342.12	-0.395263	0.0748305	4.23321e-08	7.71126e-07
ACEBMG_06700	129.933	-0.05317	0.144839	0.663563	0.803144
ACEBMG_06705	1398.63	-0.275139	0.102206	0.00358877	0.017748
ACEBMG_06710	259.914	0.468841	0.148695	0.000369986	0.0025842
ACEBMG_06715	743.597	0.418929	0.117326	0.000103128	0.000871423
ACEBMG_06720	3757.01	-0.413721	0.078135	3.67258e-08	6.89798e-07
ACEBMG_06725	475.202	0.201536	0.105244	0.0374008	0.110405
ACEBMG_06730	821.341	-0.514277	0.119	3.1151e-06	3.73916e-05
ACEBMG_06735	692.752	-0.244526	0.115234	0.0189809	0.0652187
ACEBMG_06745	18.2318	-0.118949	0.251104	0.368412	0.564929
ACEBMG_06750	243.632	-0.726891	0.144737	6.00621e-08	1.05181e-06
ACEBMG_06755	133.075	-0.242749	0.164551	0.0718115	0.179901
ACEBMG_06760	134.103	0.114474	0.158752	0.375905	0.57375
ACEBMG_06765	619.599	-0.00246444	0.101556	0.978237	0.985852
ACEBMG_06770	693.661	-0.145468	0.104258	0.129559	0.27823
ACEBMG_06775	632.507	-0.0929173	0.104325	0.3335	0.530469
ACEBMG_06780	507.267	0.219813	0.108213	0.0265701	0.0842664
ACEBMG_06785	1247	-0.0630545	0.0884331	0.451412	0.643125
ACEBMG_06790	461.758	-0.0375529	0.1056	0.697522	0.826043
ACEBMG_06795	78.6961	0.571494	0.226399	0.00166719	0.00938441
ACEBMG_06800	426.333	-0.0594448	0.103291	0.532755	0.708971
ACEBMG_06805	320.457	-0.962372	0.149713	1.15641e-11	3.43606e-10
ACEBMG_06810	413.079	-0.00383154	0.106475	0.967809	0.982289
ACEBMG_06815	406.7	0.0724915	0.107177	0.461533	0.652773
ACEBMG_06820	389.654	0.169168	0.113262	0.0991376	0.227859
ACEBMG_06825	590.966	0.14911	0.106007	0.125919	0.272511
ACEBMG_06830	4885.4	0.585939	0.0892954	9.24225e-12	2.76886e-10
ACEBMG_06835	3973.11	0.852838	0.0957109	4.58529e-20	2.86581e-18
ACEBMG_06840	14471.2	0.532261	0.080329	7.23055e-12	2.20258e-10
ACEBMG_06845	569.289	0.791957	0.115085	6.85063e-13	2.3651e-11
ACEBMG_06850	4850.56	0.764302	0.083313	5.56458e-21	3.87915e-19
ACEBMG_06855	250.798	-0.130324	0.123836	0.235712	0.423207
ACEBMG_06860	437.445	-0.128817	0.124045	0.242396	0.431151
ACEBMG_06865	24.0265	-0.0201872	0.218097	0.87587	0.930821
ACEBMG_06870	178.564	-0.119042	0.133521	0.305512	0.499315
ACEBMG_06875	960.437	0.225662	0.0946951	0.010824	0.0427419
ACEBMG_06880	28.9615	0.162763	0.244979	0.267335	0.459501
ACEBMG_06885	511.22	-0.0909897	0.12191	0.402703	0.599015
ACEBMG_06890	164.247	-0.143836	0.143284	0.238091	0.426002
ACEBMG_06895	348.718	-0.288943	0.122618	0.00867606	0.0356989
ACEBMG_06900	128.088	-0.778993	0.209882	2.09202e-05	0.000213622
ACEBMG_06905	29.3666	0.13692	0.235907	0.356454	0.555761
ACEBMG_06910	177.182	0.188967	0.139787	0.117364	0.258471
ACEBMG_06915	157.066	0.196895	0.155276	0.128216	0.276
ACEBMG_06920	148.062	0.0260679	0.142127	0.830551	0.908938
ACEBMG_06925	1412.45	-0.0115458	0.0903059	0.891327	0.941221
ACEBMG_06930	627.805	0.155013	0.100201	0.0945792	0.220199
ACEBMG_06935	322.069	-0.026233	0.110679	0.78789	0.882875
ACEBMG_06940	20.5265	0.0521488	0.2287	0.685769	0.819328
ACEBMG_06945	610.117	-0.178722	0.101063	0.0558112	0.149531
ACEBMG_06950	8.35543	0.0136296	0.248783	0.89474	0.942858
ACEBMG_06955	6.97407	0.0798179	0.26727	0.408483	NA
ACEBMG_06960	427.482	-0.0199141	0.109144	0.84131	0.913372
ACEBMG_06965	207.225	-0.34894	0.156697	0.00874584	0.0359045
ACEBMG_06970	769.423	-0.139684	0.0985382	0.127176	0.274577
ACEBMG_06975	98.9128	-0.494655	0.197738	0.00226313	0.0120984
ACEBMG_06980	148.223	-0.100931	0.145609	0.412304	0.609295
ACEBMG_06985	653.946	0.00560848	0.0977831	0.95183	0.973246
ACEBMG_06990	203.253	-0.00158178	0.124781	0.987667	0.991771
ACEBMG_06995	1866.55	-0.0477565	0.0810456	0.536459	0.71207
ACEBMG_07000	362.221	0.18368	0.113602	0.0746534	0.185737
ACEBMG_07005	219.544	0.0584824	0.129067	0.607465	0.767804
ACEBMG_07010	1578.77	-0.291324	0.10254	0.00214731	0.0115833
ACEBMG_07015	720.006	-0.167739	0.0987534	0.0672029	0.17192
ACEBMG_07020	742.406	-0.427813	0.10953	2.58942e-05	0.000257168
ACEBMG_07025	2044.68	-0.179704	0.0809204	0.019574	0.0663014
ACEBMG_07030	2149.16	0.204846	0.120529	0.0579864	0.154219
ACEBMG_07035	449.225	0.124705	0.12548	0.26206	0.453445
ACEBMG_07040	336.999	0.0748573	0.118231	0.482936	0.668951
ACEBMG_07045	2057.58	-0.208491	0.0871413	0.0112331	0.0439267
ACEBMG_07050	137.344	0.088876	0.145972	0.471887	0.660205
ACEBMG_07055	80.3045	0.338717	0.210796	0.0336383	0.101447
ACEBMG_07060	109.012	0.0993494	0.164686	0.452818	0.644218
ACEBMG_07065	740.418	-0.0376917	0.100728	0.685975	0.819328
ACEBMG_07070	463.123	0.163332	0.112849	0.110796	0.247313
ACEBMG_07075	128.557	0.0547622	0.147603	0.659755	0.800942
ACEBMG_07080	98.0467	-0.178812	0.176947	0.196373	0.374659
ACEBMG_07085	96.4337	0.0138346	0.163373	0.916545	0.953838
ACEBMG_07095	743.888	0.0331903	0.0946707	0.709459	0.834996
ACEBMG_07100	1926.11	-0.169787	0.0829884	0.031041	0.0952783
ACEBMG_07105	5818.85	-0.108095	0.0797396	0.155081	0.318377
ACEBMG_07110	417.843	0.163084	0.107074	0.0969351	0.224387
ACEBMG_07115	2632.47	-0.474729	0.098405	3.36179e-07	4.91391e-06
ACEBMG_07120	302.051	0.165108	0.116527	0.116307	0.256768
ACEBMG_07125	78.4357	0.155258	0.182029	0.266616	0.458483
ACEBMG_07130	353.848	-0.283991	0.1178	0.00759944	0.0322576
ACEBMG_07135	429.912	-0.371578	0.114037	0.000384597	0.00266062
ACEBMG_07140	2421.88	0.138883	0.0787674	0.06494	0.167193
ACEBMG_07145	106.16	0.307741	0.188785	0.0384307	0.11262
ACEBMG_07150	771.693	-0.185066	0.107048	0.0590589	0.155928
ACEBMG_07155	129.747	-0.320175	0.169598	0.0217406	0.0717755
ACEBMG_07160	1157.52	0.00951574	0.0885876	0.910311	0.951261
ACEBMG_07165	222.476	-0.20558	0.134155	0.0789363	0.193341
ACEBMG_07170	11039.3	-0.248352	0.0755752	0.000592692	0.00384349
ACEBMG_07175	255.027	0.249434	0.128388	0.0283623	0.0891701
ACEBMG_07180	635.149	0.355964	0.103187	0.000210481	0.00159957
ACEBMG_07185	288.514	0.0994645	0.136123	0.402096	0.599015
ACEBMG_07190	5922.48	-0.2586	0.0882562	0.00189163	0.0104212
ACEBMG_07200	195.299	0.146031	0.144669	0.234977	0.422829
ACEBMG_07205	28.0653	-0.0371546	0.213627	0.779483	0.878354
ACEBMG_07210	170.848	-0.188735	0.142418	0.121264	0.264171
ACEBMG_07215	304.499	0.0377912	0.123811	0.733091	0.852932
ACEBMG_07220	761.555	-0.488504	0.108435	1.49139e-06	1.93082e-05
ACEBMG_07225	122.49	-0.378195	0.178753	0.00990285	0.0396661
ACEBMG_07230	71.5775	-0.0394902	0.175877	0.767634	0.872311
ACEBMG_07235	57.8128	-0.819273	0.265117	0.00017784	0.00139539
ACEBMG_07240	43.9408	-0.215916	0.233781	0.162736	0.328461
ACEBMG_07245	3236.05	-0.327475	0.11739	0.00209745	0.0113821
ACEBMG_07250	926.026	-0.0691454	0.0967861	0.443426	0.638879
ACEBMG_07255	1703.03	0.35574	0.0835845	8.1657e-06	8.99716e-05
ACEBMG_07260	430.843	0.271331	0.110085	0.00707555	0.0305193
ACEBMG_07265	4107.37	-0.00883982	0.0837247	0.909906	0.951261
ACEBMG_07270	4205.09	-0.117029	0.0752538	0.103322	0.235264
ACEBMG_07275	789.213	-0.20458	0.12192	0.0591527	0.156061
ACEBMG_07280	233.926	0.238614	0.132893	0.0407349	0.117943
ACEBMG_07285	346.014	0.252595	0.118798	0.0183556	0.0637959
ACEBMG_07290	98.5379	0.222099	0.177346	0.113622	0.252223
ACEBMG_07295	261.368	-0.0687868	0.125168	0.534785	0.710629
ACEBMG_07300	595.352	-0.136222	0.0980773	0.134969	0.286843
ACEBMG_07305	327.353	-0.0944029	0.114366	0.361584	0.559472
ACEBMG_07310	1697.41	-0.318305	0.11242	0.00195468	0.0106874
ACEBMG_07315	80.3735	0.115589	0.173443	0.39466	0.592677
ACEBMG_07320	5116.58	-0.105998	0.0812102	0.170319	0.339049
ACEBMG_07325	810.534	-0.0578712	0.0886019	0.488639	0.674274
ACEBMG_07330	388.867	0.122458	0.117714	0.247712	0.437601
ACEBMG_07335	142.621	0.135365	0.14758	0.27807	0.470903
ACEBMG_07340	414.245	0.0507616	0.107012	0.605378	0.767088
ACEBMG_07345	1174.06	-0.244164	0.0936721	0.00535272	0.0246068
ACEBMG_07350	442.244	-0.407255	0.1115	7.7705e-05	0.000683691
ACEBMG_07355	5062.54	-0.169778	0.082384	0.0301558	0.0932808
ACEBMG_07360	90.2708	0.0181854	0.171168	0.891837	0.941231
ACEBMG_07365	1535.8	-0.274187	0.0832335	0.000523737	0.00344184
ACEBMG_07370	1039.96	0.151089	0.0996337	0.102285	0.233638
ACEBMG_07375	246.093	0.38636	0.170282	0.00675141	0.0294511
ACEBMG_07380	836.859	-0.0775026	0.0958998	0.386776	0.585412
ACEBMG_07385	185.791	0.15614	0.146032	0.207805	0.389071
ACEBMG_07390	98.2681	0.114632	0.167651	0.391708	0.590412
ACEBMG_07395	97.6411	0.127873	0.167868	0.339729	0.537076
ACEBMG_07400	54.4288	0.254363	0.229361	0.108903	0.244049
ACEBMG_07405	149.801	0.102773	0.146651	0.407173	0.602942
ACEBMG_07410	12.7102	0.191865	0.307921	0.157864	0.321313
ACEBMG_07415	1077.99	-0.0126091	0.0906181	0.881818	0.934974
ACEBMG_07420	157.488	0.231063	0.154334	0.0743761	0.185301
ACEBMG_07425	718.919	-0.444213	0.334717	0.0264171	0.0841156
ACEBMG_07430	220.658	-0.13198	0.135992	0.261816	0.45324
ACEBMG_07435	62.0009	0.519658	0.258143	0.00671524	0.0293726
ACEBMG_07440	88.8956	0.525875	0.210668	0.00211276	0.0114481
ACEBMG_07445	150.666	0.519718	0.168535	0.000386577	0.00266922
ACEBMG_07450	292.417	0.101523	0.137792	0.394055	0.592226
ACEBMG_07455	160.491	-0.103211	0.153277	0.416029	0.612802
ACEBMG_07460	524.538	-0.143664	0.109643	0.151031	0.313618
ACEBMG_07465	426.652	-0.0882417	0.113087	0.390095	0.588716
ACEBMG_07470	4037.56	-0.26351	0.0817491	0.000701204	0.00448301
ACEBMG_07475	492.713	-0.229024	0.107036	0.0194999	0.0663014
ACEBMG_07480	13582.7	-0.423266	0.0814613	6.04881e-08	1.05418e-06
ACEBMG_07485	3243.59	-0.0454165	0.0769576	0.53719	0.712082
ACEBMG_07490	3229.81	-0.128038	0.0844445	0.109577	0.245196
ACEBMG_07495	3063.33	-0.368509	0.0778115	7.88783e-07	1.09553e-05
ACEBMG_07500	172.662	-0.0965134	0.136093	0.412273	0.609295
ACEBMG_07505	971.743	-0.157433	0.0907299	0.0647012	0.166815
ACEBMG_07510	637.234	0.0402285	0.0951633	0.652409	0.79696
ACEBMG_07515	1611.45	0.266592	0.0990969	0.00389712	0.0190392
ACEBMG_07520	12051.2	-0.604302	0.0875116	8.34012e-13	2.82551e-11
ACEBMG_07525	6477.32	-0.297452	0.0830041	0.00016368	0.00129833
ACEBMG_07530	659.115	-0.431586	0.11801	6.85474e-05	0.000619661
ACEBMG_07535	868.898	-0.638641	0.0955488	3.54515e-12	1.10786e-10
ACEBMG_07540	590.747	-0.480679	0.105969	1.34508e-06	1.77306e-05
ACEBMG_07545	133.008	-0.225779	0.162075	0.0902454	0.212153
ACEBMG_07550	259.891	-0.107172	0.126657	0.338132	0.534785
ACEBMG_07555	768.668	-0.0744817	0.0990368	0.418232	0.615297
ACEBMG_07560	581.813	0.115953	0.0993321	0.208327	0.389071
ACEBMG_07565	4863.07	0.0122844	0.102045	0.899991	0.945095
ACEBMG_07570	1390.54	0.0710722	0.0845972	0.376852	0.574469
ACEBMG_07575	2508.77	-0.137285	0.0800877	0.071935	0.180086
ACEBMG_07580	407.522	-0.11383	0.10735	0.245506	0.434298
ACEBMG_07585	1155.52	-0.237765	0.114456	0.0217982	0.071835
ACEBMG_07590	767.29	-0.14872	0.0947647	0.092957	0.21684
ACEBMG_07595	720.867	0.0738203	0.0939333	0.402596	0.599015
ACEBMG_07600	301.427	0.160686	0.117037	0.127597	0.274994
ACEBMG_07605	269.423	0.0793812	0.119872	0.461152	0.652488
ACEBMG_07610	1057.2	0.152579	0.0888295	0.0685795	0.174334
ACEBMG_07615	632.387	-0.158433	0.101164	0.0902423	0.212153
ACEBMG_07620	1858.09	0.114354	0.0797765	0.133317	0.284913
ACEBMG_07625	267.996	-0.87478	0.138645	2.7017e-11	7.83492e-10
ACEBMG_07630	317.876	0.152677	0.126975	0.174	0.343546
ACEBMG_07635	2612.99	-0.325301	0.09503	0.000263528	0.00193378
ACEBMG_07640	423.574	-0.0929535	0.112464	0.362515	0.560152
ACEBMG_07645	472.224	0.0523977	0.108025	0.597731	0.762144
ACEBMG_07650	2179.43	-0.066271	0.0797202	0.38396	0.582518
ACEBMG_07655	1310.47	0.147376	0.0860885	0.07053	0.177426
ACEBMG_07660	1243.74	-0.0400627	0.0861637	0.625293	0.77856
ACEBMG_07665	952.199	-0.0203274	0.0949857	0.818524	0.901775
ACEBMG_07670	961.18	0.0831612	0.0975352	0.361023	0.559412
ACEBMG_07675	328.33	0.0471205	0.113674	0.648602	0.795662
ACEBMG_07680	113.051	0.211921	0.17017	0.121883	0.264883
ACEBMG_07685	2886.59	-0.32126	0.0859287	8.06729e-05	0.000704673
ACEBMG_07690	1132.11	-0.367012	0.0884994	1.22216e-05	0.000130304
ACEBMG_07695	9337.28	-0.408889	0.0808229	1.31519e-07	2.11373e-06
ACEBMG_07705	4037.92	0.327081	0.0790747	1.42637e-05	0.000149439
ACEBMG_07710	91.9873	0.354461	0.196974	0.0219958	0.0722889
ACEBMG_07715	104.184	-0.140174	0.164947	0.291155	0.485705
ACEBMG_07720	104.38	-0.133382	0.164782	0.314542	0.50807
ACEBMG_07725	201.493	-0.275983	0.137281	0.0211689	0.0706606
ACEBMG_07730	457.324	-0.194359	0.110365	0.0533295	0.144053
ACEBMG_07735	18511.1	-1.08406	0.0769336	3.54125e-46	6.41852e-44
ACEBMG_07740	612.134	-0.262252	0.109042	0.00861805	0.0355409
ACEBMG_07745	277.856	-0.191339	0.122947	0.080717	0.196507
ACEBMG_07750	265.216	-0.342699	0.131518	0.00337382	0.0169392
ACEBMG_07755	303.345	-0.100595	0.115693	0.33518	0.532207
ACEBMG_07760	271.027	-0.406484	0.129764	0.0005017	0.00332122
ACEBMG_07765	1177.74	-0.53104	0.0983661	1.35287e-08	2.69459e-07
ACEBMG_07770	440.469	-0.559971	0.126768	1.76368e-06	2.21991e-05
ACEBMG_07775	385.398	-0.211647	0.110365	0.0353551	0.105899
ACEBMG_07780	615.988	0.217863	0.102333	0.0212029	0.0707087
ACEBMG_07785	2367.66	-0.467414	0.0843902	7.73308e-09	1.59275e-07
ACEBMG_07790	672.48	-0.14743	0.0976677	0.104629	0.237496
ACEBMG_07795	1388.03	-0.419615	0.0882939	5.94074e-07	8.31474e-06
ACEBMG_07800	1915.1	-0.321433	0.0852287	7.13256e-05	0.000636836
ACEBMG_07805	1062.53	0.0907598	0.107422	0.348865	0.547224
ACEBMG_07810	1435.28	0.00260105	0.0936928	0.977716	0.985852
ACEBMG_07815	317.188	0.263232	0.123697	0.0174021	0.0611738
ACEBMG_07820	672.146	0.0421875	0.10022	0.651289	0.796733
ACEBMG_07825	372.026	-0.0685399	0.110604	0.496154	0.680757
ACEBMG_07830	662.674	-0.23593	0.101824	0.0121941	0.0464812
ACEBMG_07835	686.875	-0.18841	0.09706	0.0369788	0.109427
ACEBMG_07845	1087.47	0.768589	0.0985132	7.38659e-16	3.43287e-14
ACEBMG_07850	238.218	-0.00638342	0.121269	0.951711	0.973246
ACEBMG_07855	182.223	-0.227329	0.166648	0.0926962	0.216371
ACEBMG_07860	106.678	-0.0421565	0.167937	0.748734	0.861062
ACEBMG_07865	17.5797	-0.0219515	0.233684	0.854131	0.921496
ACEBMG_07870	3.629	-0.111157	0.292442	0.158136	NA
ACEBMG_07875	10.2149	0.0215648	0.247864	0.836497	0.911421
ACEBMG_07880	2.29001	0.00346869	0.264875	0.955108	NA
ACEBMG_07885	3.86942	-0.0594642	0.2697	0.426865	NA
ACEBMG_07890	5.32876	0.0781676	0.271041	0.376583	NA
ACEBMG_07895	19.4645	-0.0121996	0.227707	0.920604	0.955499
ACEBMG_07900	179.177	0.0460493	0.137354	0.698701	0.827169
ACEBMG_07905	1868.24	0.0227648	0.0825293	0.773222	0.875368
ACEBMG_07910	2677.98	-0.545113	0.0857445	4.02184e-11	1.12148e-09
ACEBMG_07915	3231.04	-0.467767	0.0935274	1.41091e-07	2.24322e-06
ACEBMG_07920	1112.24	-0.450405	0.135518	0.0002143	0.00162179
ACEBMG_07930	707.837	0.242919	0.112227	0.0174951	0.0613075
ACEBMG_07935	104.407	0.103085	0.164476	0.435484	0.631957
ACEBMG_07940	250.371	0.202073	0.133835	0.0841809	0.201823
ACEBMG_07945	98.0212	0.0918427	0.164415	0.486601	0.672742
ACEBMG_07950	25.3052	0.612402	0.427751	0.0126417	0.0477355
ACEBMG_07955	68.5766	0.250263	0.208278	0.10185	0.232938
ACEBMG_07960	307.876	0.108036	0.11514	0.300071	0.49309
ACEBMG_07965	190.317	0.16615	0.142479	0.173178	0.342361
ACEBMG_07970	365.905	0.398702	0.12342	0.000381677	0.00264547
ACEBMG_07980	1982.52	-0.534696	0.0970009	7.01062e-09	1.46936e-07
ACEBMG_07985	315.725	0.0297247	0.113914	0.774546	0.87632
ACEBMG_07990	217.088	0.0778611	0.128739	0.493065	0.678572
ACEBMG_07995	1822.96	0.0860421	0.0801285	0.260944	0.452378
ACEBMG_08000	783.77	0.173742	0.113665	0.0920485	0.215136
ACEBMG_08005	2875.44	0.00939753	0.079378	0.903265	0.946898
ACEBMG_08010	3184.75	-0.217041	0.0884687	0.0091951	0.0374941
ACEBMG_08015	911.27	-0.245919	0.0932156	0.0048498	0.0226845
ACEBMG_08020	5112.56	-0.21956	0.0883606	0.00804216	0.0337417
ACEBMG_08025	800.353	-0.136758	0.0984163	0.134842	0.286843
ACEBMG_08030	80.3977	0.00524451	0.165476	0.969032	0.982304
ACEBMG_08035	171.873	0.19133	0.149794	0.129897	0.278724
ACEBMG_08040	675.596	0.592387	0.132013	1.20153e-06	1.61317e-05
ACEBMG_08045	460.446	0.0560903	0.11479	0.590841	0.757861
ACEBMG_08050	1250.91	-0.285391	0.103573	0.00285544	0.0148083
ACEBMG_08055	474.713	-0.285211	0.109993	0.00460698	0.0218591
ACEBMG_08060	384.569	-0.449225	0.126702	9.8018e-05	0.000836036
ACEBMG_08065	287.038	-0.267304	0.124492	0.0161013	0.0573916
ACEBMG_08070	47.5909	0.115062	0.210541	0.419025	0.616214
ACEBMG_08075	526.772	0.0735522	0.0991296	0.425616	0.622382
ACEBMG_08080	135.32	0.181804	0.183529	0.200446	0.379808
ACEBMG_08085	2268.21	-0.0320268	0.0832716	0.685259	0.819012
ACEBMG_08090	283.664	-0.0201813	0.129013	0.857744	0.923744
ACEBMG_08095	510.037	0.509711	0.13447	3.07597e-05	0.000302178
ACEBMG_08100	1699.68	0.0453051	0.0864689	0.581729	0.750185
ACEBMG_08105	1731.47	-0.199556	0.0890744	0.0170699	0.060428
ACEBMG_08110	2329.56	-0.489672	0.0909016	1.65088e-08	3.25242e-07
ACEBMG_08115	600.708	-0.327919	0.114127	0.00164133	0.00931112
ACEBMG_08120	71.2958	0.0227378	0.189223	0.869549	0.927455
ACEBMG_08125	1575.58	-0.0525597	0.0795892	0.488511	0.674274
ACEBMG_08130	704.366	0.0474942	0.0941065	0.591385	0.757861
ACEBMG_08140	912.823	0.266832	0.101963	0.00472205	0.0222883
ACEBMG_08145	61.1605	0.0655413	0.181765	0.631789	0.783522
ACEBMG_08150	260.236	-0.00559069	0.128266	0.959747	0.978474
ACEBMG_08155	12.7256	-0.096117	0.261035	0.402378	0.599015
ACEBMG_08160	24.2626	-0.0777556	0.224611	0.561616	0.73285
ACEBMG_08165	68.2444	0.0410887	0.174585	0.76468	0.869772
ACEBMG_08170	22.6108	0.0437476	0.223375	0.752504	0.862963
ACEBMG_08175	202.391	-0.0541623	0.131165	0.636542	0.787262
ACEBMG_08180	5.10159	-0.0746942	0.269752	0.395069	NA
ACEBMG_08185	2.38022	0.0599057	0.274198	0.332063	NA
ACEBMG_08190	73.3407	1.28961	0.265739	8.50966e-08	1.44147e-06
ACEBMG_08195	2837.36	1.12831	0.109934	8.19849e-26	7.82093e-24
ACEBMG_08200	336.273	0.151123	0.111832	0.1375	0.290803
ACEBMG_08205	77.1661	0.302866	0.217355	0.0574196	0.153049
ACEBMG_08210	69.1314	0.267834	0.218506	0.0898201	0.211671
ACEBMG_08215	1520.7	0.128642	0.091584	0.135152	0.286843
ACEBMG_08220	3942.82	-0.804868	0.230977	4.4662e-05	0.000428306
ACEBMG_08225	525.818	-0.763144	0.113978	2.49088e-12	7.99066e-11
ACEBMG_08230	810.094	-0.497572	0.10437	4.13392e-07	5.99419e-06
ACEBMG_08235	141.443	0.15895	0.153263	0.214151	0.397652
ACEBMG_08245	1589.11	-0.100469	0.0946468	0.256045	0.446747
ACEBMG_08250	821.934	-0.186679	0.102942	0.0491439	0.136144
ACEBMG_08255	1178.76	-0.219997	0.0920662	0.0108176	0.0427419
ACEBMG_08260	3239.96	0.183652	0.0814233	0.0174324	0.0611738
ACEBMG_08265	1008.36	-0.0246324	0.0897431	0.770473	0.873478
ACEBMG_08270	2676.82	-0.417546	0.080245	5.88559e-08	1.03717e-06
ACEBMG_08275	909.982	-0.377221	0.096256	3.06829e-05	0.000302178
ACEBMG_08280	578.258	-0.059981	0.103188	0.528527	0.706072
ACEBMG_08285	870.034	-0.163021	0.0926274	0.0602052	0.158148
ACEBMG_08290	181.495	-0.0779316	0.139599	0.514932	0.696476
ACEBMG_08295	181.089	-0.174403	0.14661	0.160153	0.324333
ACEBMG_08300	260.648	0.0627703	0.118401	0.55521	0.727413
ACEBMG_08305	414.099	0.303551	0.111574	0.00294527	0.0151441
ACEBMG_08310	329.414	0.00104845	0.130037	0.994478	0.996402
ACEBMG_08315	1282.58	0.437828	0.108418	1.4797e-05	0.000154135
ACEBMG_08320	616.265	-0.0838274	0.120758	0.436884	0.632723
ACEBMG_08325	370.421	-9.89195e-05	0.112987	0.998068	0.998618
ACEBMG_08330	179.888	0.0243509	0.138206	0.838918	0.91198
ACEBMG_08335	225.559	0.0462029	0.13599	0.69652	0.825126
ACEBMG_08340	814.857	0.140568	0.0906204	0.0991309	0.227859
ACEBMG_08345	692.525	-0.0921041	0.102119	0.329036	0.525443
ACEBMG_08350	430.678	0.181311	0.112414	0.0758134	0.188235
ACEBMG_08355	3244.51	-0.0355105	0.0817545	0.658664	0.8004
ACEBMG_08360	2970.28	0.110695	0.0780039	0.138062	0.291531
ACEBMG_08365	3750.48	-0.0574278	0.0781165	0.440802	0.63611
ACEBMG_08370	334.738	-0.0194969	0.122498	0.858777	0.924033
ACEBMG_08375	581.79	0.197762	0.105715	0.0419321	0.120066
ACEBMG_08380	2119.8	0.0293787	0.0839816	0.72212	0.844415
ACEBMG_08385	510.128	0.0132143	0.1105	0.898238	0.944543
ACEBMG_08390	975.606	-0.0043496	0.102431	0.962456	0.978474
ACEBMG_08395	24.7039	-0.10747	0.231013	0.434219	0.630373
ACEBMG_08400	14.0546	0.151508	0.281725	0.236543	0.42428
ACEBMG_08405	30.9102	0.166038	0.241615	0.261663	0.45319
ACEBMG_08410	66.474	-0.142007	0.186989	0.311738	0.504578
ACEBMG_08415	166.832	0.214555	0.153539	0.0957009	0.222525
ACEBMG_08420	22.9711	-0.331807	0.347029	0.0639512	0.165588
ACEBMG_08425	4.29137	-0.105378	0.287834	0.19371	NA
ACEBMG_08430	10.8593	-0.0266824	0.244986	0.805087	0.896019
ACEBMG_08435	189.02	-0.030593	0.131678	0.789687	0.884069
ACEBMG_08440	91.6817	-0.414813	0.201816	0.00942477	0.0381912
ACEBMG_08445	241.658	-0.456595	0.142274	0.000312518	0.00223448
ACEBMG_08450	199.215	-0.150415	0.133991	0.197115	0.375301
ACEBMG_08455	128.612	-0.140952	0.157648	0.275391	0.468243
ACEBMG_08460	717.281	-0.2137	0.122582	0.0513568	0.140193
ACEBMG_08465	1700.03	-0.105997	0.121234	0.32708	0.523242
ACEBMG_08470	868.757	-0.06895	0.0893215	0.412705	0.60964
ACEBMG_08475	343.098	-0.048175	0.113651	0.639668	0.789348
ACEBMG_08480	814.9	-0.0459571	0.0974685	0.612432	0.770321
ACEBMG_08485	100.183	0.276037	0.185179	0.0582474	0.154548
ACEBMG_08490	28.3548	0.03636	0.211813	0.787678	0.882875
ACEBMG_08495	9.30963	-0.0405937	0.250479	0.694851	0.823697
ACEBMG_08500	170.302	0.273668	0.148924	0.0313352	0.0960185
ACEBMG_08505	7.71737	-0.00511341	0.249811	0.957055	NA
ACEBMG_08510	9569.81	-0.0285379	0.089424	0.734296	0.853034
ACEBMG_08515	5111.74	-0.190614	0.0884374	0.0220887	0.0725053
ACEBMG_08520	1052.38	-0.233111	0.0911228	0.00644982	0.0284662
ACEBMG_08525	4380.83	-0.18878	0.0843132	0.0179996	0.0626788
ACEBMG_08530	1443.49	-0.0040595	0.0903778	0.960759	0.978474
ACEBMG_08535	822.043	0.0138117	0.0918647	0.873894	0.929732
ACEBMG_08540	1570.39	-0.298777	0.0971019	0.000982556	0.00603689
ACEBMG_08545	370.76	-0.0928558	0.1107	0.357298	0.556599
ACEBMG_08550	2749.39	-0.362077	0.0900053	2.13703e-05	0.000216996
ACEBMG_08555	1656.34	-0.378742	0.0885001	6.50236e-06	7.36596e-05
ACEBMG_08560	1902.18	-0.340238	0.0890804	5.28651e-05	0.000498454
ACEBMG_08565	2493.76	-0.188447	0.0840843	0.0179829	0.0626788
ACEBMG_08570	1554.98	-0.0586035	0.0913403	0.495202	0.680426
ACEBMG_08575	123.569	-0.08417	0.156317	0.510981	0.693872
ACEBMG_08580	954.11	-0.144637	0.0891527	0.0849027	0.203016
ACEBMG_08585	488.279	-0.0534905	0.124714	0.628288	0.780783
ACEBMG_08590	898.341	-0.0394825	0.0883084	0.635594	0.786627
ACEBMG_08595	1372.66	-0.0705227	0.0855609	0.390675	0.589325
ACEBMG_08600	2457.52	0.117008	0.0844728	0.144447	0.302845
ACEBMG_08605	929.413	-0.22337	0.0894635	0.00797222	0.0335259
ACEBMG_08610	591.122	0.219365	0.124774	0.0481356	0.133608
ACEBMG_08615	2455.39	-0.265828	0.0828532	0.000727498	0.00461853
ACEBMG_08620	2570.93	-0.391891	0.084051	1.02364e-06	1.39746e-05
ACEBMG_08625	82.6346	0.154521	0.177798	0.264632	0.456806
ACEBMG_08630	345.172	0.128709	0.121138	0.236985	0.424724
ACEBMG_08635	545.755	0.332199	0.11588	0.00166553	0.00938441
ACEBMG_08640	778.58	-0.848443	0.306896	0.000424027	0.00288386
ACEBMG_08645	103.809	-0.321339	0.180927	0.0271406	0.0858505
ACEBMG_08650	115.601	-0.420286	0.189627	0.00638445	0.0282584
ACEBMG_08655	29.5221	-0.191401	0.259859	0.202013	0.381803
ACEBMG_08660	100.199	0.184259	0.173164	0.179435	0.351024
ACEBMG_08670	149.342	0.0791657	0.140516	0.511073	0.693872
ACEBMG_08675	1675.71	0.0974281	0.0853593	0.229138	0.416981
ACEBMG_08685	29.4935	0.0146544	0.211762	0.913622	0.953607
ACEBMG_08690	2519.1	-0.413769	0.0841886	2.68785e-07	3.98972e-06
ACEBMG_08695	1431.32	-0.485074	0.0956114	9.07964e-08	1.51676e-06
ACEBMG_08700	321.435	0.497115	0.133059	4.04121e-05	0.000389611
ACEBMG_08705	7.83323	-0.000662437	0.250239	0.992909	NA
ACEBMG_08710	321.181	0.437688	0.134072	0.000287821	0.0020867
ACEBMG_08715	43.8217	0.110955	0.206513	0.434197	0.630373
ACEBMG_08720	5390.36	-0.408986	0.0880264	1.05133e-06	1.42205e-05
ACEBMG_08725	179.065	-0.387432	0.148778	0.00275206	0.0143957
ACEBMG_08730	455.77	0.0502877	0.10676	0.609384	0.768052
ACEBMG_08735	197.61	0.208323	0.142548	0.0887205	0.209983
ACEBMG_08740	418.681	-0.191833	0.109769	0.0552904	0.148355
ACEBMG_08745	117.286	-0.325957	0.178886	0.0240906	0.0778487
ACEBMG_08750	2591.71	-0.394744	0.0815823	4.31721e-07	6.23501e-06
ACEBMG_08755	103.16	-0.0718654	0.157048	0.575284	0.74532
ACEBMG_08760	111.731	0.030201	0.152571	0.8122	0.899762
ACEBMG_08765	7944.47	-0.438234	0.0885232	2.05959e-07	3.12385e-06
ACEBMG_08770	918.172	-0.332426	0.109514	0.000966012	0.00594532
ACEBMG_08775	889.254	0.0598799	0.0918965	0.489129	0.674693
ACEBMG_08780	500.737	-0.0697883	0.106229	0.474002	0.661588
ACEBMG_08785	630.015	-0.112076	0.0980936	0.219359	0.40409
ACEBMG_08790	297.251	-0.579944	0.141837	6.96606e-06	7.81794e-05
ACEBMG_08795	149.379	-0.0207766	0.142757	0.863171	0.926286
ACEBMG_08800	13889.7	0.255138	0.1188	0.0172088	0.0606827
ACEBMG_08805	293.53	-0.0365141	0.116208	0.727315	0.8483
ACEBMG_08810	42.8698	0.21185	0.23711	0.172059	0.3412
ACEBMG_08825	7292.17	-0.280965	0.0921302	0.00116623	0.00693048
ACEBMG_08830	223.749	-0.0472231	0.131902	0.681388	0.816313
ACEBMG_08835	5024.8	-0.107622	0.0890918	0.199515	0.378859
ACEBMG_08840	5585.95	-0.109106	0.0804311	0.155308	0.318377
ACEBMG_08845	4271.54	-0.112603	0.0766332	0.124717	0.270395
ACEBMG_08850	1422.1	-0.685863	0.0990974	6.06272e-13	2.13372e-11
ACEBMG_08855	102.16	0.128769	0.163731	0.330901	0.527724
ACEBMG_08860	327.369	0.0978227	0.128711	0.388278	0.586707
ACEBMG_08865	3059.84	0.083135	0.0794885	0.273102	0.46636
ACEBMG_08870	317.162	0.0655165	0.121746	0.547524	0.720427
ACEBMG_08875	313.893	0.160071	0.128322	0.157426	0.321194
ACEBMG_08880	103.799	0.052757	0.158285	0.683089	0.817226
ACEBMG_08885	381.995	0.342235	0.114601	0.00109454	0.00660182
ACEBMG_08890	3226.82	0.168724	0.0806455	0.0279818	0.0882801
ACEBMG_08895	85.9889	0.372738	0.207478	0.0200315	0.067406
ACEBMG_08900	2884.91	0.178864	0.0839566	0.0246952	0.0796443
ACEBMG_08905	908.188	-0.0429431	0.0942966	0.626511	0.779311
ACEBMG_08910	168.739	-0.18582	0.149439	0.139197	0.293707
ACEBMG_08915	1024.31	-0.157246	0.0971754	0.0818718	0.198386
ACEBMG_08920	772.881	-0.110592	0.097827	0.224207	0.410273
ACEBMG_08925	2583.62	-0.0678362	0.0798337	0.373171	0.570538
ACEBMG_08930	245.177	1.46211	0.152048	4.69519e-23	3.78223e-21
ACEBMG_08935	2731.12	-0.116537	0.0868257	0.155421	0.318377
ACEBMG_08940	738.49	-0.385749	0.112803	0.000203229	0.00156629
ACEBMG_08945	823.858	-0.300405	0.098444	0.00106314	0.00644462
ACEBMG_08950	278.117	-0.0131199	0.122418	0.903536	0.946898
ACEBMG_08955	1228.84	0.105202	0.0905013	0.21738	0.402247
ACEBMG_08960	1329.9	-0.196735	0.0968888	0.0290972	0.0908737
ACEBMG_08965	1636.99	0.239979	0.101592	0.0107141	0.0424001
ACEBMG_08970	1929.87	-0.173793	0.0848196	0.0304288	0.0938759
ACEBMG_08975	431.21	-0.0743939	0.111702	0.463534	0.653663
ACEBMG_08985	2110.35	-0.246515	0.0828926	0.00173089	0.00968282
ACEBMG_08990	1300.13	1.45519	0.0929593	2.13403e-56	5.95067e-54
ACEBMG_08995	187.008	0.0763123	0.1396	0.524957	0.702722
ACEBMG_09000	81.5553	-0.124321	0.176166	0.362176	0.559867
ACEBMG_09005	494.095	-0.239311	0.105846	0.0138461	0.0512689
ACEBMG_09010	232.777	0.219161	0.142511	0.0737261	0.183935
ACEBMG_09015	1492.84	-0.0546547	0.0827207	0.48703	0.673077
ACEBMG_09020	141.112	-0.146343	0.154298	0.253097	0.443869
ACEBMG_09025	7223.3	0.914072	0.0995088	4.04863e-21	2.99516e-19
ACEBMG_09030	251.414	0.35108	0.141299	0.00459468	0.0218292
ACEBMG_09035	273.647	-0.0437587	0.119006	0.681712	0.816313
ACEBMG_09040	481.432	-0.106	0.109206	0.288031	0.482492
ACEBMG_09045	5884.78	-0.345652	0.11988	0.00157055	0.00899405
ACEBMG_09050	6123.15	-0.0872687	0.0922003	0.313021	0.506111
ACEBMG_09055	2784.43	-0.202336	0.0865308	0.0132739	0.049606
ACEBMG_09060	1311.53	-0.468338	0.103244	1.38433e-06	1.81162e-05
ACEBMG_09065	632.908	-0.258291	0.101669	0.00605169	0.0270498
ACEBMG_09070	3118.84	-0.0483865	0.0861807	0.550529	0.723331
ACEBMG_09075	175.615	0.0935835	0.141219	0.439492	0.634731
ACEBMG_09080	14.6423	0.243199	0.340035	0.106136	0.239997
ACEBMG_09085	517.946	0.189479	0.104005	0.0480803	0.133608
ACEBMG_09090	219.857	0.121225	0.13069	0.290465	0.485223
ACEBMG_09095	1995.81	0.0938208	0.0847095	0.243533	0.432546
ACEBMG_09100	2319.44	0.0632768	0.083209	0.424582	0.621593
ACEBMG_09105	645.653	0.0495775	0.106759	0.614414	0.772279
ACEBMG_09110	321.013	-0.194584	0.123849	0.0773035	0.190629
ACEBMG_09115	3587.39	-0.336009	0.0938274	0.000131532	0.00108365
ACEBMG_09120	833.509	0.27416	0.112348	0.00746943	0.0318549
ACEBMG_09125	965.04	0.177516	0.105685	0.0681007	0.17336
ACEBMG_09130	544.75	0.149404	0.11438	0.149162	0.310575
ACEBMG_09135	675.635	0.0778861	0.10728	0.42985	0.627045
ACEBMG_09140	1287.71	0.0487124	0.0927231	0.576961	0.746159
ACEBMG_09145	501.714	-0.0196007	0.104178	0.837759	0.911421
ACEBMG_09150	1204.23	-0.190841	0.0876095	0.0208621	0.0697007
ACEBMG_09155	978.843	-0.105014	0.0949694	0.238078	0.426002
ACEBMG_09160	1668.22	-0.891657	0.1046	1.51247e-18	8.06282e-17
ACEBMG_09165	845.682	-0.765478	0.0982293	7.69146e-16	3.52931e-14
ACEBMG_09170	5955.77	0.192181	0.0983659	0.0356041	0.106226
ACEBMG_09175	231.735	0.0748383	0.131203	0.515759	0.696476
ACEBMG_09180	161.909	0.00462674	0.136547	0.969786	0.982525
ACEBMG_09185	43.1868	-0.164802	0.222714	0.265234	0.456975
ACEBMG_09190	46.3155	-0.311005	0.253048	0.0654133	0.167815
ACEBMG_09195	75.8789	-0.103268	0.178508	0.448254	0.641248
ACEBMG_09200	521.691	0.164344	0.108314	0.0971866	0.224825
ACEBMG_09205	528.245	0.292272	0.110649	0.00392792	0.0191638
ACEBMG_09210	2032.34	1.47936	0.112399	9.55973e-41	1.28348e-38
ACEBMG_09215	205.281	1.31087	0.154044	1.26532e-18	6.84594e-17
ACEBMG_09220	852.642	0.245287	0.0928587	0.00484825	0.0226845
ACEBMG_09225	588.183	0.205402	0.0986947	0.0249903	0.080239
ACEBMG_09230	884.899	0.28288	0.0948159	0.00145303	0.00844109
ACEBMG_09235	995.965	-0.163847	0.0963378	0.0678802	0.17292
ACEBMG_09245	272.098	-0.178694	0.124983	0.106974	0.241158
ACEBMG_09250	181.759	-0.0416072	0.133234	0.719403	0.843141
ACEBMG_09255	1791.89	0.126634	0.0942599	0.151421	0.313618
ACEBMG_09265	310.597	0.0563538	0.111685	0.580955	0.749453
ACEBMG_09270	2399.69	-0.0381582	0.0792875	0.613871	0.771864
ACEBMG_09275	1938.52	-0.00150972	0.0875507	0.984489	0.989702
ACEBMG_09280	2757.14	-0.0835248	0.0978342	0.358765	0.558074
ACEBMG_09285	2426.37	0.0216182	0.175536	0.8708	0.92788
ACEBMG_09290	1274.02	-0.0236722	0.217109	0.856625	0.923362
ACEBMG_09295	1003.26	-0.0516877	0.106128	0.596168	0.760418
ACEBMG_09300	19763.6	-0.175857	0.0731151	0.0121499	0.0463615
ACEBMG_09305	431.665	0.198578	0.114713	0.0555316	0.148892
ACEBMG_09310	208.871	0.210212	0.136075	0.0758857	0.188286
ACEBMG_09315	984.091	0.209644	0.0907979	0.0140382	0.0518211
ACEBMG_09325	117.058	-1.26079	0.207805	7.99111e-11	2.17803e-09
ACEBMG_09330	135.596	-1.45105	0.190734	1.66315e-15	7.35232e-14
ACEBMG_09335	233.34	-2.27062	0.175926	1.34105e-39	1.73619e-37
ACEBMG_09340	116.087	-1.06161	0.193938	3.27265e-09	7.27814e-08
ACEBMG_09345	198.058	-1.23084	0.155813	1.91789e-16	9.02903e-15
ACEBMG_09350	122.447	-0.872377	0.201244	1.27439e-06	1.69219e-05
ACEBMG_09355	106.942	-1.51246	0.196226	8.02347e-16	3.63563e-14
ACEBMG_09360	151.867	-0.517174	0.17091	0.000458519	0.00306735
ACEBMG_09365	75.8396	-0.637879	0.233489	0.000751945	0.00475707
ACEBMG_09370	303.722	-1.09512	0.159106	4.38534e-13	1.55852e-11
ACEBMG_09375	13.7675	0.694121	0.653059	0.0138341	0.0512689
ACEBMG_09380	93.3251	-0.020871	0.157911	0.870144	0.927455
ACEBMG_09385	80.2549	0.100285	0.17899	0.463872	0.653663
ACEBMG_09390	71.7539	-0.0602969	0.176051	0.653361	0.79708
ACEBMG_09395	95.7624	-0.282567	0.194525	0.0588203	0.155638
ACEBMG_09400	101.1	-0.572849	0.193621	0.000466439	0.00311389
ACEBMG_09405	49.4528	-0.152048	0.211396	0.295655	0.489384
ACEBMG_09410	62.0042	-0.165311	0.198311	0.251669	0.441948
ACEBMG_09415	104.542	-0.775007	0.198289	9.5123e-06	0.00010355
ACEBMG_09420	599.307	-0.892985	0.115787	1.22491e-15	5.48183e-14
ACEBMG_09425	1170.08	-0.923123	0.0931594	3.48229e-24	3.07885e-22
ACEBMG_09430	11.955	-0.0981005	0.260501	0.397317	0.594912
ACEBMG_09435	13.2644	-0.223745	0.331962	0.115801	0.255962
ACEBMG_09440	16.2079	-0.107494	0.250303	0.402498	0.599015
ACEBMG_09445	28.0972	-0.391524	0.343225	0.0414832	0.119252
ACEBMG_09450	30.9372	-0.281809	0.298981	0.0944979	0.220151
ACEBMG_09455	266.961	-0.315034	0.144795	0.0119327	0.0458708
ACEBMG_09460	152.089	0.0238893	0.145277	0.846763	0.916273
ACEBMG_09465	91.6903	-0.73987	0.223587	9.32053e-05	0.000798746
ACEBMG_09470	48.1575	-1.56944	0.302701	1.34401e-08	2.69172e-07
ACEBMG_09475	106.703	-1.13341	0.204589	2.05599e-09	4.87121e-08
ACEBMG_09480	64.8944	0.045245	0.177887	0.738594	0.85538
ACEBMG_09485	768.356	0.143681	0.114629	0.166792	0.334046
ACEBMG_09490	61.5644	-1.12914	0.265797	1.37932e-06	1.81161e-05
ACEBMG_09495	20.2554	-0.316875	0.35867	0.0696432	0.176051
ACEBMG_09500	242.765	0.254572	0.143192	0.0391096	0.114245
ACEBMG_09505	145.904	-0.00861721	0.141924	0.942775	0.96897
ACEBMG_09510	50.0097	-0.0150799	0.187211	0.910324	0.951261
ACEBMG_09515	674.411	-0.0762115	0.113055	0.457061	0.648219
ACEBMG_09520	73.6288	-0.484792	0.229822	0.00616537	0.0273555
ACEBMG_09525	57.8311	-0.221288	0.232475	0.152498	0.314273
ACEBMG_09530	29.3431	-0.0821411	0.220754	0.544867	0.718844
ACEBMG_09535	72.337	-0.214763	0.205401	0.150783	0.31341
ACEBMG_09540	52.5173	-0.0137774	0.185587	0.917911	0.953838
ACEBMG_09545	109.181	-0.0823158	0.157349	0.521337	0.700974
ACEBMG_09550	123.506	-0.270979	0.173718	0.0528125	0.143083
ACEBMG_09555	190.86	-0.0323032	0.134483	0.781344	0.878354
ACEBMG_09560	308.838	-0.386962	0.140535	0.00179615	0.00995571
ACEBMG_09565	47.9899	0.0089258	0.190378	0.94893	0.97199
ACEBMG_09570	196.871	-0.0387439	0.132823	0.737008	0.853836
ACEBMG_09575	3.75946	0.030396	0.262249	0.693577	NA
ACEBMG_09580	5.91367	-0.1236	0.291142	0.199788	NA
ACEBMG_09585	8.84879	-0.122039	0.279116	0.269767	0.462586
ACEBMG_09590	34.9102	-0.282344	0.272165	0.0915745	0.214304
ACEBMG_09595	228.414	-0.591425	0.154852	2.10165e-05	0.000214002
ACEBMG_09600	410.697	-0.284568	0.117212	0.00729419	0.0312178
ACEBMG_09605	3218.29	-0.30398	0.0889697	0.000293849	0.00212191
ACEBMG_09610	1357.89	-0.216457	0.0853359	0.00733323	0.0313478
ACEBMG_09615	76.7448	0.194341	0.197975	0.185769	0.35973
ACEBMG_09620	43.2503	-0.0433608	0.201252	0.749254	0.861062
ACEBMG_09625	85.9847	-0.144749	0.180049	0.295371	0.489137
ACEBMG_09630	71.3849	-0.158862	0.202615	0.271324	0.464596
ACEBMG_09635	99.8416	-0.199823	0.200497	0.173306	0.342361
ACEBMG_09640	63.9984	0.122133	0.18875	0.38406	0.582518
ACEBMG_09645	65.5309	-0.117552	0.19364	0.403443	0.599378
ACEBMG_09650	68.1096	0.416229	0.26652	0.0238287	0.0771932
ACEBMG_09655	54.3705	0.240432	0.269663	0.134648	0.286833
ACEBMG_09660	49.3473	0.0627103	0.195941	0.650292	0.796387
ACEBMG_09665	164.641	-0.167689	0.145931	0.174897	0.344379
ACEBMG_09670	91.0556	-0.167897	0.181022	0.22948	0.417394
ACEBMG_09675	126.993	-0.352994	0.168566	0.0117998	0.0454561
ACEBMG_09680	47.642	-0.207686	0.222723	0.172856	0.342361
ACEBMG_09685	23.6	-0.503539	0.430958	0.0235825	0.0766696
ACEBMG_09690	10.5598	-0.047712	0.250688	0.651453	0.796733
ACEBMG_09695	132.737	0.358385	0.167826	0.0105925	0.041965
ACEBMG_09700	28.1797	0.163562	0.247947	0.264129	0.456589
ACEBMG_09705	224.111	-0.0526406	0.131577	0.646417	0.794326
ACEBMG_09710	216.056	-0.158771	0.136675	0.178918	0.350541
ACEBMG_09715	1161.16	-0.637783	0.104612	1.61659e-10	4.37323e-09
ACEBMG_09720	327.647	-0.576782	0.134735	3.04568e-06	3.66796e-05
ACEBMG_09725	199.296	-0.848722	0.173466	9.07633e-08	1.51676e-06
ACEBMG_09730	260.282	-0.887276	0.161099	3.15688e-09	7.064e-08
ACEBMG_09735	38.3384	-0.370792	0.309668	0.0448733	0.126588
ACEBMG_09740	6.87499	-0.0280317	0.255081	0.760417	NA
ACEBMG_09745	4.69633	0.0653257	0.267863	0.440736	NA
ACEBMG_09750	3.3403	-0.0505505	0.267525	0.492439	NA
ACEBMG_09755	4.97618	0.014286	0.258149	0.86466	NA
ACEBMG_09760	4.22438	-0.0383021	0.263661	0.614655	NA
ACEBMG_09765	12.4956	-0.0991037	0.260202	0.397319	0.594912
ACEBMG_09770	44.5058	0.29304	0.254184	0.0801367	0.195752
ACEBMG_09775	82.5357	0.139163	0.197868	0.33087	0.527724
ACEBMG_09780	50.5352	0.046295	0.1915	0.736012	0.853456
ACEBMG_09785	232.768	0.383074	0.163342	0.00559668	0.0255195
ACEBMG_09790	106.531	0.627905	0.206855	0.0003155	0.00225135
ACEBMG_09795	8.08177	-0.301403	0.476617	0.0364564	NA
ACEBMG_09800	13.7407	-0.0241455	0.239113	0.832315	0.909596
ACEBMG_09805	38.1067	0.0377494	0.205129	0.782675	0.879148
ACEBMG_09810	32.7808	-0.0135804	0.20502	0.918316	0.953838
ACEBMG_09815	157.578	-0.253187	0.15476	0.0509308	0.13955
ACEBMG_09820	42.557	-0.0440534	0.201546	0.745339	0.859166
ACEBMG_09825	13.819	0.0214189	0.23663	0.856991	0.923482
ACEBMG_09830	10.3697	0.00991791	0.245665	0.930226	0.9618
ACEBMG_09835	11.746	-0.089768	0.257899	0.433111	0.629662
ACEBMG_09840	91.2252	0.094275	0.169789	0.482267	0.668535
ACEBMG_09845	119.024	0.180716	0.166882	0.182203	0.354746
ACEBMG_09850	381.307	-0.0351114	0.106405	0.719062	0.843014
ACEBMG_09855	74.7528	0.0669491	0.174434	0.620165	0.775742
ACEBMG_09860	143.993	-0.0195163	0.148924	0.874276	0.929732
ACEBMG_09865	32.5197	-0.124605	0.224457	0.379787	0.57773
ACEBMG_09870	28.4033	-0.084103	0.22109	0.536661	0.712077
ACEBMG_09875	151.463	-0.037014	0.139686	0.75684	0.864654
ACEBMG_09880	332.002	0.802823	0.12708	3.00254e-11	8.63826e-10
ACEBMG_09885	663.518	0.0619381	0.0953434	0.488217	0.674204
ACEBMG_09890	472.199	-0.133289	0.107236	0.174422	0.344004
ACEBMG_09895	111.238	0.0261574	0.150799	0.835986	0.911296
ACEBMG_09900	40.134	0.118981	0.211363	0.404277	0.599991
ACEBMG_09905	79.0258	-0.0597132	0.174666	0.653715	0.79708
ACEBMG_09910	128.54	-0.378674	0.18489	0.0114083	0.0445156
ACEBMG_09915	372.422	-0.201855	0.114684	0.0515467	0.140388
ACEBMG_09920	258.47	-0.0513698	0.122626	0.638117	0.788672
ACEBMG_09925	283.296	-0.303229	0.149399	0.0175044	0.0613075
ACEBMG_09930	1958.88	-0.640649	0.109093	6.29787e-10	1.59649e-08
ACEBMG_09935	90.7465	0.534346	0.222034	0.00258205	0.0135848
ACEBMG_09940	33.2005	-0.802881	0.399088	0.00286953	0.0148271
ACEBMG_09945	393.085	-0.0635576	0.105244	0.507928	0.691848
ACEBMG_09950	967.386	0.0478304	0.0930306	0.584953	0.753806
ACEBMG_09960	1036.43	-0.135739	0.0928627	0.117903	0.259343
ACEBMG_09965	432.367	-0.0184818	0.106166	0.849116	0.917823
ACEBMG_09970	356.737	-0.447511	0.156935	0.00101013	0.00618534
ACEBMG_09975	304.114	-0.261864	0.133023	0.0247897	0.0797361
ACEBMG_09980	5247.8	-0.157921	0.0788507	0.0354068	0.105899
ACEBMG_09985	1235.89	-0.240484	0.0931104	0.00580782	0.0260239
ACEBMG_09990	18615	-0.022972	0.0838614	0.776212	0.877109
ACEBMG_09995	402.773	0.0754038	0.114906	0.469593	0.65854
ACEBMG_10000	5959.68	0.0295008	0.0864157	0.720105	0.843418
ACEBMG_10005	91.7893	0.0349731	0.159507	0.787751	0.882875
ACEBMG_10010	12647.2	-0.216799	0.0789582	0.00397698	0.0193511
ACEBMG_10015	11466.2	-0.155393	0.0798326	0.0424349	0.121219
ACEBMG_10020	2040.69	-0.125064	0.0819235	0.108329	0.243454
ACEBMG_10025	518.101	0.247645	0.112883	0.0159736	0.0570485
ACEBMG_10030	488.488	0.0730064	0.104737	0.451627	0.643125
ACEBMG_10035	4114.3	0.214112	0.0796275	0.00480159	0.0225756
ACEBMG_10040	491.935	0.151266	0.105946	0.120353	0.262739
ACEBMG_10045	477.984	-0.0292913	0.0997549	0.750732	0.861749
ACEBMG_10050	2261.09	-0.421152	0.118751	0.000107786	0.000908659
ACEBMG_10055	2893.29	-0.0375847	0.0878096	0.649965	0.796387
ACEBMG_10060	2019.34	-0.185478	0.0894618	0.0275144	0.0868812
ACEBMG_10065	949.964	0.0886033	0.103213	0.353087	0.552651
ACEBMG_10070	2208.27	-0.518621	0.0932019	5.55365e-09	1.22012e-07
ACEBMG_10075	2297.67	0.160613	0.0980638	0.0778106	0.191489
ACEBMG_10080	525.474	0.0592194	0.130944	0.607196	0.767804
ACEBMG_10085	1068.54	-0.258203	0.0914739	0.00264092	0.0138744
ACEBMG_10090	1075.06	-0.350426	0.0939111	7.26324e-05	0.00064691
ACEBMG_10095	716.441	-0.218273	0.0948997	0.0137685	0.0511382
ACEBMG_10100	15478.8	-0.000164127	0.0820064	0.99728	0.998246
ACEBMG_10105	1121.3	-0.0356025	0.0904683	0.675607	0.812887
ACEBMG_10110	884	-0.236119	0.110956	0.0195834	0.0663014
ACEBMG_10115	1176.92	-0.499639	0.102553	2.40645e-07	3.58987e-06
ACEBMG_10120	3861.26	-0.666213	0.112192	4.00919e-10	1.02347e-08
ACEBMG_10125	3837.95	-0.360834	0.133222	0.00212016	0.011471
ACEBMG_10130	726.115	-0.133572	0.0965134	0.137316	0.290584
ACEBMG_10135	554.356	-0.215613	0.10989	0.0315339	0.0965458
ACEBMG_10140	425.443	0.202334	0.108086	0.0409315	0.118417
[truncated: 1,774 more rows]

## Sheet: DEG_Pl_co
Pl coculture with vs. without ITC
Locus_Tag	baseMean	log2FoldChange	lfcSE	pvalue	padj
ACEBMG_00005	81.1212	5.41928e-06	0.00144266	0.162189	0.999903
ACEBMG_00010	140.157	-8.00526e-07	0.00144264	0.950825	0.999903
ACEBMG_00015	203.351	-4.4082e-06	0.00144262	0.551854	0.999903
ACEBMG_00020	18.1705	1.29394e-06	0.00144269	0.586058	0.999903
ACEBMG_00025	4.39928	-8.51478e-07	0.00144269	0.474155	0.999903
ACEBMG_00030	256.829	4.03153e-06	0.00144261	0.607049	0.999903
ACEBMG_00035	206.491	6.85286e-06	0.00144262	0.363134	0.999903
ACEBMG_00040	79.1381	5.86549e-06	0.00144267	0.224699	0.999903
ACEBMG_00055	9.88934	4.02525e-07	0.00144269	0.826189	0.999903
ACEBMG_00060	137.703	-8.69843e-06	0.00144265	0.162959	0.999903
ACEBMG_00065	133.878	6.5129e-06	0.00144265	0.283828	0.999903
ACEBMG_00070	66.1623	-1.00929e-06	0.00144267	0.815085	0.999903
ACEBMG_00075	116.371	-5.13972e-09	0.00144266	0.998002	0.999903
ACEBMG_00080	44.1791	-2.70503e-06	0.00144268	0.420729	0.999903
ACEBMG_00085	0.325208	2.56304e-07	0.00144269	0.567858	0.999903
ACEBMG_00090	7.77965	8.89169e-07	0.00144269	0.523481	0.999903
ACEBMG_00095	131.9	2.39409e-06	0.00144264	0.859971	0.999903
ACEBMG_00100	193.493	-8.32771e-07	0.00144262	0.917746	0.999903
ACEBMG_00105	65.9916	1.73628e-08	0.00144267	0.998091	0.999903
ACEBMG_00110	15.0202	5.94129e-07	0.00144269	0.779941	0.999903
ACEBMG_00115	9.91107	-1.96813e-07	0.00144269	0.911036	0.999903
ACEBMG_00120	16.2238	2.7951e-06	0.00144269	0.231389	0.999903
ACEBMG_00125	44.5845	1.73474e-06	0.00144268	0.631752	0.999903
ACEBMG_00135	1.36904	2.91015e-07	0.00144269	0.644074	0.999903
ACEBMG_00140	11.6322	2.63828e-07	0.00144269	0.891632	0.999903
ACEBMG_00145	1.30119	-1.46345e-08	0.00144269	0.982925	0.999903
ACEBMG_00150	0	NA	NA	NA	NA
ACEBMG_00155	1.22014	-9.36529e-08	0.00144269	0.866924	0.999903
ACEBMG_00160	2.38419	1.26862e-06	0.00144269	0.14058	0.999903
ACEBMG_00165	1.04661	-3.27518e-07	0.00144269	0.564586	0.999903
ACEBMG_00170	5.93894	-8.94003e-07	0.00144269	0.525718	0.999903
ACEBMG_00175	2.1585	5.95958e-07	0.00144269	0.430079	0.999903
ACEBMG_00180	1.69279	2.87747e-07	0.00144269	0.700399	0.999903
ACEBMG_00185	0.189342	-1.40606e-07	0.0014427	0.792384	0.999903
ACEBMG_00190	0.940609	2.52307e-07	0.00144269	0.645772	0.999903
ACEBMG_00195	0.403245	2.81779e-07	0.00144269	0.486337	0.999903
ACEBMG_00200	4.41136	-2.04498e-07	0.00144269	0.857205	0.999903
ACEBMG_00205	2.83107	-1.84415e-07	0.00144269	0.844877	0.999903
ACEBMG_00210	2.8015	-5.6381e-07	0.00144269	0.547686	0.999903
ACEBMG_00215	18.8944	-1.8803e-06	0.00144269	0.448338	0.999903
ACEBMG_00220	0.154215	1.3372e-07	0.0014427	0.835082	0.999903
ACEBMG_00225	0.154215	1.3372e-07	0.0014427	0.835082	0.999903
ACEBMG_00230	0.161457	-1.29908e-07	0.0014427	0.792384	0.999903
ACEBMG_00235	1.4822	1.11574e-07	0.00144269	0.876824	0.999903
ACEBMG_00240	10.6162	-1.17359e-07	0.00144269	0.947556	0.999903
ACEBMG_00245	6.29909	6.71096e-07	0.00144269	0.632372	0.999903
ACEBMG_00250	13.5653	-1.08876e-06	0.00144269	0.601839	0.999903
ACEBMG_00255	1.33111	-1.07323e-06	0.00144269	0.0340455	0.999903
ACEBMG_00260	1.87446	-1.25954e-07	0.00144269	0.872895	0.999903
ACEBMG_00265	1.42727	4.01988e-07	0.00144269	0.55793	0.999903
ACEBMG_00270	1.60756	-3.89555e-07	0.00144269	0.59305	0.999903
ACEBMG_00275	7.96461	-4.30817e-07	0.00144269	0.787528	0.999903
ACEBMG_00280	14.425	-1.15264e-07	0.00144269	0.956208	0.999903
ACEBMG_00285	3.95805	-6.48967e-07	0.00144269	0.56264	0.999903
ACEBMG_00290	5.41909	-4.07382e-07	0.00144269	0.752042	0.999903
ACEBMG_00295	1.57086	2.11119e-07	0.00144269	0.757902	0.999903
ACEBMG_00300	8.82026	1.2974e-06	0.00144269	0.435995	0.999903
ACEBMG_00305	3.02803	2.28546e-07	0.00144269	0.820224	0.999903
ACEBMG_00310	3.57094	7.45068e-09	0.00144269	0.995824	0.999903
ACEBMG_00315	7.91308	-4.88675e-08	0.00144269	0.973522	0.999903
ACEBMG_00320	18.8062	1.1603e-06	0.00144269	0.614405	0.999903
ACEBMG_00325	26.7796	1.55777e-06	0.00144268	0.580614	0.999903
ACEBMG_00330	6.09872	-6.6314e-07	0.00144269	0.637087	0.999903
ACEBMG_00335	12.1922	-1.82594e-06	0.00144269	0.351769	0.999903
ACEBMG_00340	9.06112	-2.05392e-06	0.00144269	0.22442	0.999903
ACEBMG_00345	4.9684	4.40795e-07	0.00144269	0.734372	0.999903
ACEBMG_00350	129.084	-8.43496e-06	0.00144266	0.143103	0.999903
ACEBMG_00355	15.6958	4.75111e-07	0.00144269	0.83105	0.999903
ACEBMG_00360	13.5262	-1.09436e-06	0.00144269	0.597697	0.999903
ACEBMG_00365	10.1067	-2.66654e-06	0.00144269	0.120237	0.999903
ACEBMG_00370	1.75066	-2.34231e-07	0.00144269	0.763253	0.999903
ACEBMG_00375	0	NA	NA	NA	NA
ACEBMG_00380	2.52887	1.08601e-06	0.00144269	0.221032	0.999903
ACEBMG_00385	3.36917	2.48908e-07	0.00144269	0.809402	0.999903
ACEBMG_00390	2.28188	-1.25047e-06	0.00144269	0.082701	0.999903
ACEBMG_00395	2.8971	8.09462e-07	0.00144269	0.390038	0.999903
ACEBMG_00400	5.7429	5.98262e-07	0.00144269	0.666394	0.999903
ACEBMG_00405	1.22061	-4.26154e-07	0.00144269	0.462143	0.999903
ACEBMG_00410	19.2984	-3.94286e-06	0.00144269	0.0896912	0.999903
ACEBMG_00415	6.08664	-1.87965e-06	0.00144269	0.174869	0.999903
ACEBMG_00420	3.1031	-9.53601e-08	0.00144269	0.916264	0.999903
ACEBMG_00425	51.4294	-3.25597e-06	0.00144268	0.411084	0.999903
ACEBMG_00430	4.40884	1.75859e-06	0.00144269	0.131953	0.999903
ACEBMG_00435	30.5836	-3.19787e-06	0.00144268	0.299174	0.999903
ACEBMG_00440	7.45369	-2.53599e-07	0.00144269	0.864704	0.999903
ACEBMG_00445	0	NA	NA	NA	NA
ACEBMG_00450	5.63055	-1.69168e-06	0.00144269	0.170065	0.999903
ACEBMG_00455	7.25831	-1.61188e-06	0.00144269	0.286627	0.999903
ACEBMG_00460	8.62294	-3.02759e-07	0.00144269	0.856438	0.999903
ACEBMG_00465	14.957	-2.73391e-06	0.00144269	0.204538	0.999903
ACEBMG_00470	7.65407	-5.33091e-07	0.00144269	0.736223	0.999903
ACEBMG_00475	5.6438	2.07046e-07	0.00144269	0.87684	0.999903
ACEBMG_00480	16.1201	1.98155e-06	0.00144269	0.357254	0.999903
ACEBMG_00485	17.7076	3.35526e-06	0.00144269	0.159989	0.999903
ACEBMG_00490	4.88367	-5.83098e-07	0.00144269	0.61463	0.999903
ACEBMG_00495	6.05498	6.97294e-07	0.00144269	0.612668	0.999903
ACEBMG_00500	7.70572	-9.43741e-07	0.00144269	0.555937	0.999903
ACEBMG_00505	35.5385	-1.48895e-06	0.00144268	0.651681	0.999903
ACEBMG_00510	2.07969	2.9557e-07	0.00144269	0.707462	0.999903
ACEBMG_00515	1020.37	3.88166e-05	0.00144275	0.979756	0.999903
ACEBMG_00520	6.38348	-6.83225e-07	0.00144269	0.640847	0.999903
ACEBMG_00525	0.35225	-8.56657e-09	0.00144269	0.970808	0.999903
ACEBMG_00530	4.7634	-7.94113e-07	0.00144269	0.522446	0.999903
ACEBMG_00535	0.479424	4.16181e-07	0.00144269	0.352174	0.999903
ACEBMG_00540	0.632187	2.30776e-07	0.00144269	0.579252	0.999903
ACEBMG_00545	86.1084	-3.58898e-06	0.00144266	0.472641	0.999903
ACEBMG_00550	63.0549	-2.36287e-06	0.00144267	0.588074	0.999903
ACEBMG_00555	18.9812	-7.10422e-07	0.00144269	0.765228	0.999903
ACEBMG_00560	16.9969	3.41963e-07	0.00144269	0.878734	0.999903
ACEBMG_00565	0.909344	-4.74191e-08	0.00144269	0.930471	0.999903
ACEBMG_00570	0.982142	-2.9104e-07	0.00144269	0.57801	0.999903
ACEBMG_00575	2.5236	-8.3074e-07	0.00144269	0.343171	0.999903
ACEBMG_00580	4.80284	-4.52166e-08	0.00144269	0.968415	0.999903
ACEBMG_00585	11.3439	-2.3487e-07	0.00144269	0.899812	0.999903
ACEBMG_00590	9.12079	-2.70679e-06	0.00144269	0.104855	0.999903
ACEBMG_00595	35.1104	4.51716e-07	0.00144268	0.894695	0.999903
ACEBMG_00600	7.77841	-1.68713e-06	0.00144269	0.278975	0.999903
ACEBMG_00605	14.1607	-4.11268e-07	0.00144269	0.842867	0.999903
ACEBMG_00610	7.3407	-5.43865e-07	0.00144269	0.724543	0.999903
ACEBMG_00615	6.45488	-8.05258e-08	0.00144269	0.952914	0.999903
ACEBMG_00620	4.78732	1.00582e-06	0.00144269	0.430548	0.999903
ACEBMG_00625	10.6194	-6.92434e-07	0.00144269	0.701084	0.999903
ACEBMG_00630	21.9394	2.42809e-06	0.00144269	0.34197	0.999903
ACEBMG_00635	12.9962	-3.52004e-07	0.00144269	0.857569	0.999903
ACEBMG_00640	2.21568	1.11311e-07	0.00144269	0.891727	0.999903
ACEBMG_00645	3.55506	4.46169e-07	0.00144269	0.683181	0.999903
ACEBMG_00650	12.294	-2.87021e-06	0.00144269	0.129534	0.999903
ACEBMG_00655	38.5509	-1.44746e-06	0.00144268	0.672134	0.999903
ACEBMG_00660	0.62108	2.81911e-07	0.00144269	0.572437	0.999903
ACEBMG_00665	0.343557	-2.30935e-08	0.00144269	0.97105	0.999903
ACEBMG_00670	6.72383	9.00387e-07	0.00144269	0.545864	0.999903
ACEBMG_00675	7.60198	5.67053e-07	0.00144269	0.711502	0.999903
ACEBMG_00680	5.53333	-1.18076e-06	0.00144269	0.381344	0.999903
ACEBMG_00685	1.44224	-2.07892e-07	0.00144269	0.730888	0.999903
ACEBMG_00690	6.84537	1.44223e-06	0.00144269	0.320437	0.999903
ACEBMG_00695	11.6517	-5.55924e-08	0.00144269	0.227833	0.999903
ACEBMG_00700	1.71682	2.61266e-07	0.00144269	0.719262	0.999903
ACEBMG_00705	1.83456	-8.49092e-07	0.00144269	0.272448	0.999903
ACEBMG_00710	0.857741	-4.94956e-07	0.00144269	0.317535	0.999903
ACEBMG_00715	1.29443	-4.52176e-08	0.00144269	0.941224	0.999903
ACEBMG_00720	3.22471	7.69619e-07	0.00144269	0.43699	0.999903
ACEBMG_00725	3.53454	-4.89581e-07	0.00144269	0.652405	0.999903
ACEBMG_00730	5.17808	1.02906e-06	0.00144269	0.435054	0.999903
ACEBMG_00735	5.01879	1.08525e-07	0.00144269	0.930196	0.999903
ACEBMG_00740	17.5038	-2.92312e-06	0.00144269	0.209949	0.999903
ACEBMG_00745	20.9957	-2.20736e-06	0.00144269	0.370122	0.999903
ACEBMG_00750	87.9282	-5.27667e-06	0.00144267	0.224926	0.999903
ACEBMG_00755	4.509	-1.78512e-06	0.00144269	0.125777	0.999903
ACEBMG_00760	17.3735	1.06343e-06	0.00144269	0.65083	0.999903
ACEBMG_00765	9.71939	9.33024e-07	0.00144269	0.595202	0.999903
ACEBMG_00770	33.7376	-2.31368e-07	0.00144268	0.941343	0.999903
ACEBMG_00775	4.09134	5.82973e-07	0.00144269	0.615992	0.999903
ACEBMG_00780	9.24064	-1.13555e-06	0.00144269	0.473664	0.999903
ACEBMG_00785	51.0965	1.08057e-06	0.00144267	0.789129	0.999903
ACEBMG_00790	20.2929	-2.34526e-06	0.00144269	0.356976	0.999903
ACEBMG_00795	14.2157	-6.43238e-07	0.00144269	0.757922	0.999903
ACEBMG_00800	0.957029	-7.49011e-08	0.00144269	0.925213	0.999903
ACEBMG_00805	11.1256	1.91947e-06	0.00144269	0.305647	0.999903
ACEBMG_00810	2.84604	-8.56274e-07	0.00144269	0.373944	0.999903
ACEBMG_00815	1.96428	-9.3326e-07	0.00144269	0.229571	0.999903
ACEBMG_00820	4.39082	-6.44183e-07	0.00144269	0.578452	0.999903
ACEBMG_00825	5.50588	-1.28613e-06	0.00144269	0.340296	0.999903
ACEBMG_00830	3.81206	-1.91087e-07	0.00144269	0.864557	0.999903
ACEBMG_00835	161.025	-6.28386e-06	0.00144264	0.364921	0.999903
ACEBMG_00840	185.242	-1.47467e-07	0.00144263	0.749924	0.999903
ACEBMG_00845	3.64379	-9.70088e-08	0.00144269	0.925597	0.999903
ACEBMG_00850	3.28755	1.03202e-07	0.00144269	0.917678	0.999903
ACEBMG_00855	4.38571	1.99509e-06	0.00144269	0.0719074	0.999903
ACEBMG_00860	6.20249	3.32981e-06	0.00144269	0.0127356	0.999903
ACEBMG_00865	13.0006	-1.20849e-06	0.00144269	0.55756	0.999903
ACEBMG_00870	8.32441	3.04818e-07	0.00144269	0.851581	0.999903
ACEBMG_00875	2.56684	1.20957e-07	0.00144269	0.893822	0.999903
ACEBMG_00880	49.6463	-6.08799e-06	0.00144268	0.10966	0.999903
ACEBMG_00885	4.38059	1.22003e-06	0.00144269	0.312551	0.999903
ACEBMG_00890	0.785559	3.56853e-08	0.00144269	0.893916	0.999903
ACEBMG_00895	0.26883	1.91899e-07	0.00144269	0.664538	0.999903
ACEBMG_00900	0.163385	-1.30116e-07	0.0014427	0.792384	0.999903
ACEBMG_00905	0	NA	NA	NA	NA
ACEBMG_00910	0.161457	-1.29908e-07	0.0014427	0.792384	0.999903
ACEBMG_00915	0.163385	-1.30116e-07	0.0014427	0.792384	0.999903
ACEBMG_00920	6.98505	-2.00366e-08	0.00144269	0.986894	0.999903
ACEBMG_00925	2.52109	4.05548e-07	0.00144269	0.655205	0.999903
ACEBMG_00930	9.77189	1.77251e-07	0.00144269	0.920639	0.999903
ACEBMG_00935	173.604	-2.47834e-06	0.00144264	0.702749	0.999903
ACEBMG_00940	25.0017	1.84866e-06	0.00144269	0.480473	0.999903
ACEBMG_00945	0.781929	9.07681e-09	0.00144269	0.972021	0.999903
ACEBMG_00950	0.939158	-6.36799e-08	0.00144269	0.908868	0.999903
ACEBMG_00955	0	NA	NA	NA	NA
ACEBMG_00960	0	NA	NA	NA	NA
ACEBMG_00965	6.06443	-1.01325e-06	0.00144269	0.478675	0.999903
ACEBMG_00970	8.7307	-1.57186e-06	0.00144269	0.352187	0.999903
ACEBMG_00975	0.324842	-2.68986e-07	0.00144269	0.537231	0.999903
ACEBMG_00980	2.17029	7.37412e-07	0.00144269	0.379968	0.999903
ACEBMG_00985	4.3169	1.12933e-07	0.00144269	0.926284	0.999903
ACEBMG_00990	1.47013	-2.12053e-07	0.00144269	0.718047	0.999903
ACEBMG_00995	1.65083	5.3837e-07	0.00144269	0.438518	0.999903
ACEBMG_01000	2.88962	-5.68594e-07	0.00144269	0.551382	0.999903
ACEBMG_01005	3.53911	1.52515e-06	0.00144269	0.117934	0.999903
ACEBMG_01010	13.0884	5.00947e-07	0.00144269	0.811408	0.999903
ACEBMG_01015	3.6244	4.90485e-07	0.00144269	0.651877	0.999903
ACEBMG_01020	3.05507	-5.7857e-08	0.00144269	0.951555	0.999903
ACEBMG_01025	1.98721	-7.31081e-08	0.00144269	0.92896	0.999903
ACEBMG_01030	15.1083	1.19818e-06	0.00144269	0.553991	0.999903
ACEBMG_01035	1.21144	-1.57066e-07	0.00144269	0.798626	0.999903
ACEBMG_01040	0.134415	1.32474e-07	0.00144269	0.835082	0.999903
ACEBMG_01045	0.430287	9.02651e-08	0.00144269	0.828012	0.999903
ACEBMG_01050	0.934461	1.26741e-07	0.00144269	0.600917	0.999903
ACEBMG_01055	0.839026	-7.38915e-07	0.00144269	0.114224	0.999903
ACEBMG_01060	1.93192	-3.82522e-07	0.00144269	0.639423	0.999903
ACEBMG_01065	2.98698	-1.107e-07	0.00144269	0.894972	0.999903
ACEBMG_01070	2.7989	1.53636e-07	0.00144269	0.85822	0.999903
ACEBMG_01075	8.58859	-4.0921e-07	0.00144269	0.796784	0.999903
ACEBMG_01080	3.71743	4.85397e-07	0.00144269	0.651985	0.999903
ACEBMG_01085	8.7475	-8.14513e-07	0.00144269	0.616604	0.999903
ACEBMG_01090	7.67262	-3.47851e-07	0.00144269	0.814611	0.999903
ACEBMG_01095	27.6485	-1.90429e-06	0.00144268	0.510765	0.999903
ACEBMG_01100	19.5957	-2.63955e-07	0.00144269	0.91453	0.999903
ACEBMG_01105	53.1803	2.17392e-07	0.00144267	0.866296	0.999903
ACEBMG_01110	8.02534	1.05873e-06	0.00144269	0.487467	0.999903
ACEBMG_01115	19.3823	2.7405e-06	0.00144269	0.255599	0.999903
ACEBMG_01120	34.9529	1.87722e-06	0.00144268	0.563833	0.999903
ACEBMG_01125	71.9472	2.94884e-06	0.00144267	0.897688	0.999903
ACEBMG_01130	139.623	1.31087e-05	0.00144267	0.0654569	0.999903
ACEBMG_01135	169.399	1.49842e-06	0.00144263	0.627533	0.999903
ACEBMG_01140	6.72841	3.19696e-07	0.00144269	0.832779	0.999903
ACEBMG_01145	8.49545	-2.50299e-07	0.00144269	0.879122	0.999903
ACEBMG_01150	5.87008	-9.853e-07	0.00144269	0.470679	0.999903
ACEBMG_01155	16.8393	2.71562e-06	0.00144269	0.243107	0.999903
ACEBMG_01160	1.02258	-3.30772e-07	0.00144269	0.563705	0.999903
ACEBMG_01165	0.35225	-8.56657e-09	0.00144269	0.970808	0.999903
ACEBMG_01170	6.9728	-1.67224e-06	0.00144269	0.26759	0.999903
ACEBMG_01175	8.04849	-1.42743e-06	0.00144269	0.375325	0.999903
ACEBMG_01180	3.75528	3.02919e-07	0.00144269	0.780661	0.999903
ACEBMG_01185	2.7968	6.58565e-07	0.00144269	0.486334	0.999903
ACEBMG_01190	5.69619	-1.42142e-07	0.00144269	0.915178	0.999903
ACEBMG_01195	0.154215	1.3372e-07	0.0014427	0.835082	0.999903
ACEBMG_01200	12.1807	-9.60684e-07	0.00144269	0.629968	0.999903
ACEBMG_01205	3.29788	1.15232e-06	0.00144269	0.262434	0.999903
ACEBMG_01210	6.57317	-1.54836e-06	0.00144269	0.269225	0.999903
ACEBMG_01215	6.97678	-5.25007e-07	0.00144269	0.720247	0.999903
ACEBMG_01220	3.10002	-5.70845e-07	0.00144269	0.569731	0.999903
ACEBMG_01225	3.02301	1.16842e-06	0.00144269	0.231911	0.999903
ACEBMG_01230	5.06016	1.19969e-06	0.00144269	0.301847	0.999903
ACEBMG_01235	6.14151	4.00593e-07	0.00144269	0.782639	0.999903
ACEBMG_01240	0.134415	1.32474e-07	0.00144269	0.835082	0.999903
ACEBMG_01245	1.7887	4.13242e-07	0.00144269	0.598672	0.999903
ACEBMG_01250	0.154215	1.3372e-07	0.0014427	0.835082	0.999903
ACEBMG_01255	32.1669	-1.84174e-06	0.00144268	0.553334	0.999903
ACEBMG_01260	7.16572	-1.06053e-06	0.00144269	0.482937	0.999903
ACEBMG_01265	8.6525	-8.78846e-07	0.00144269	0.564181	0.999903
ACEBMG_01270	3.00393	3.15438e-07	0.00144269	0.76635	0.999903
ACEBMG_01275	3.91926	6.83336e-07	0.00144269	0.541186	0.999903
ACEBMG_01280	29.24	-2.86019e-06	0.00144268	0.349589	0.999903
ACEBMG_01285	44.0107	-8.7504e-07	0.00144268	0.803757	0.999903
ACEBMG_01290	11.1806	-3.2265e-07	0.00144269	0.861532	0.999903
ACEBMG_01295	1.673	5.25185e-07	0.00144269	0.458668	0.999903
ACEBMG_01300	1.09337	7.82014e-08	0.00144269	0.903635	0.999903
ACEBMG_01305	0.459257	-1.64536e-07	0.00144269	0.715266	0.999903
ACEBMG_01310	0	NA	NA	NA	NA
ACEBMG_01315	1.25676	-7.08129e-08	0.00144269	0.910577	0.999903
ACEBMG_01320	2.08655	-1.7749e-06	0.0014427	0.00459895	0.999903
ACEBMG_01325	32.5722	-2.38045e-05	0.00144278	0.0198635	0.999903
ACEBMG_01330	14.2343	1.66918e-06	0.00144269	0.435185	0.999903
ACEBMG_01335	1.97357	-9.96293e-08	0.00144269	0.897565	0.999903
ACEBMG_01340	2.01648	2.94406e-07	0.00144269	0.718411	0.999903
ACEBMG_01345	0.570929	1.36702e-07	0.00144269	0.708695	0.999903
ACEBMG_01350	7.18125	5.25096e-07	0.00144269	0.714074	0.999903
ACEBMG_01355	69.6615	4.62325e-07	0.00144267	0.998082	0.999903
ACEBMG_01360	14.4581	-2.18673e-06	0.00144269	0.309126	0.999903
ACEBMG_01365	42.7393	-4.49485e-08	0.00144268	0.98856	0.999903
ACEBMG_01370	34.3772	-9.2394e-07	0.00144268	0.779633	0.999903
ACEBMG_01375	8.67796	5.06937e-07	0.00144269	0.768558	0.999903
ACEBMG_01380	3.88275	-2.75841e-07	0.00144269	0.803966	0.999903
ACEBMG_01385	7.68182	-1.82518e-06	0.00144269	0.245281	0.999903
ACEBMG_01390	2.12127	-2.34304e-07	0.00144269	0.767211	0.999903
ACEBMG_01395	2.87756	1.00734e-06	0.00144269	0.285951	0.999903
ACEBMG_01400	3.4262	3.73127e-07	0.00144269	0.726937	0.999903
ACEBMG_01405	38.9726	-8.33507e-07	0.00144268	0.805251	0.999903
ACEBMG_01410	0.161457	-1.29908e-07	0.0014427	0.792384	0.999903
ACEBMG_01415	1.07804	-4.19142e-07	0.00144269	0.443109	0.999903
ACEBMG_01420	8.97361	-1.72359e-06	0.00144269	0.306921	0.999903
ACEBMG_01425	1.4525	-8.2519e-07	0.00144269	0.232183	0.999903
ACEBMG_01430	0.964271	-3.61733e-07	0.00144269	0.530069	0.999903
ACEBMG_01435	5.27488	-1.5919e-06	0.00144269	0.215609	0.999903
ACEBMG_01440	0.53766	3.7476e-07	0.00144269	0.355456	0.999903
ACEBMG_01445	0.161457	-1.29908e-07	0.0014427	0.792384	0.999903
ACEBMG_01450	10.7458	2.37972e-07	0.00144269	0.900058	0.999903
ACEBMG_01455	2.05059	1.87866e-07	0.00144269	0.808146	0.999903
ACEBMG_01460	0.324842	-2.68986e-07	0.00144269	0.537231	0.999903
ACEBMG_01465	1.95245	8.82419e-07	0.00144269	0.272514	0.999903
ACEBMG_01470	13.6588	9.78985e-08	0.00144269	0.964981	0.999903
ACEBMG_01475	129.499	-1.02947e-05	0.00144266	0.0859956	0.999903
ACEBMG_01480	3.40376	1.25254e-06	0.00144269	0.233524	0.999903
ACEBMG_01485	1.28911	-6.66106e-07	0.00144269	0.305176	0.999903
ACEBMG_01490	0	NA	NA	NA	NA
ACEBMG_01495	4.44854	6.02179e-07	0.00144269	0.620531	0.999903
ACEBMG_01500	3.66486	2.95425e-07	0.00144269	0.779676	0.999903
ACEBMG_01505	4.4297	-6.94458e-07	0.00144269	0.564105	0.999903
ACEBMG_01510	5.04523	5.532e-07	0.00144269	0.66839	0.999903
ACEBMG_01515	3.56448	4.89281e-07	0.00144269	0.648905	0.999903
ACEBMG_01520	1.39981	-9.4532e-07	0.00144269	0.108055	0.999903
ACEBMG_01525	1.48461	-8.02111e-07	0.00144269	0.225312	0.999903
ACEBMG_01530	6.18936	-2.16453e-06	0.00144269	0.100437	0.999903
ACEBMG_01535	3.02573	-6.39234e-07	0.00144269	0.510736	0.999903
ACEBMG_01540	1.55794	-3.71519e-07	0.00144269	0.598625	0.999903
ACEBMG_01545	0.827927	-4.31348e-07	0.00144269	0.355651	0.999903
ACEBMG_01550	4.08651	-7.3668e-08	0.00144269	0.9477	0.999903
ACEBMG_01555	5.5076	-1.85546e-06	0.00144269	0.149963	0.999903
ACEBMG_01560	15.043	9.37876e-07	0.00144269	0.664238	0.999903
ACEBMG_01565	2.45263	-2.71589e-07	0.00144269	0.764344	0.999903
ACEBMG_01570	42.6815	1.08115e-06	0.00144268	0.767207	0.999903
ACEBMG_01575	4.21581	6.75572e-07	0.00144269	0.560628	0.999903
ACEBMG_01580	7.79059	-1.44353e-06	0.00144269	0.360055	0.999903
ACEBMG_01585	68.619	-7.04807e-07	0.00144267	0.874498	0.999903
ACEBMG_01590	44.2583	5.86345e-07	0.00144268	0.889407	0.999903
ACEBMG_01595	9.99281	-1.4279e-06	0.00144269	0.415143	0.999903
ACEBMG_01600	1.44985	6.23918e-08	0.00144269	0.928515	0.999903
ACEBMG_01605	7.21003	2.54548e-07	0.00144269	0.868836	0.999903
ACEBMG_01610	8.23242	-2.46779e-07	0.00144269	0.879698	0.999903
ACEBMG_01615	11.149	1.76057e-06	0.00144269	0.346165	0.999903
ACEBMG_01620	11.5341	-1.76421e-07	0.00144269	0.925352	0.999903
ACEBMG_01625	12.8741	-1.95237e-07	0.00144269	0.921597	0.999903
ACEBMG_01630	9.29107	-7.2381e-07	0.00144269	0.676472	0.999903
ACEBMG_01635	8.08202	1.27256e-06	0.00144269	0.41556	0.999903
ACEBMG_01640	33.6065	-2.35548e-07	0.00144268	0.940707	0.999903
ACEBMG_01645	202.486	2.19665e-06	0.00144262	0.770917	0.999903
ACEBMG_01650	148.658	6.13795e-06	0.00144265	0.791329	0.999903
ACEBMG_01655	126.912	3.72423e-06	0.00144265	0.610011	0.999903
ACEBMG_01660	124.969	-2.33821e-05	0.00144274	0.170814	0.999903
ACEBMG_01665	9.09792	-3.44674e-06	0.00144269	0.0312064	0.999903
ACEBMG_01670	2.56556	1.88197e-07	0.00144269	0.81882	0.999903
ACEBMG_01675	17.1606	2.51034e-06	0.00144269	0.289706	0.999903
ACEBMG_01680	0.813802	3.96527e-07	0.00144269	0.400811	0.999903
ACEBMG_01685	1.02625	5.60899e-07	0.00144269	0.264697	0.999903
ACEBMG_01690	121.021	-1.53102e-06	0.00144266	0.66025	0.999903
ACEBMG_01695	5.16221	3.22031e-07	0.00144269	0.806574	0.999903
ACEBMG_01700	22.1476	1.0325e-06	0.00144269	0.695819	0.999903
ACEBMG_01705	0.35225	-8.56657e-09	0.00144269	0.970808	0.999903
ACEBMG_01710	1.15591	8.38013e-08	0.00144269	0.89203	0.999903
ACEBMG_01715	2.00653	-1.06432e-08	0.00144269	0.997137	0.999903
ACEBMG_01720	1.0708	-1.8769e-07	0.00144269	0.749924	0.999903
ACEBMG_01725	1.57967	-3.75949e-07	0.00144269	0.605904	0.999903
ACEBMG_01730	3.36837	1.61427e-08	0.00144269	0.989519	0.999903
ACEBMG_01735	3.53992	1.31651e-06	0.00144269	0.197882	0.999903
ACEBMG_01740	6.69901	-6.6644e-07	0.00144269	0.640646	0.999903
ACEBMG_01745	3.28611	-6.37042e-07	0.00144269	0.522821	0.999903
ACEBMG_01750	0	NA	NA	NA	NA
ACEBMG_01755	0.488227	-3.94008e-07	0.00144269	0.34621	0.999903
ACEBMG_01760	0.134415	1.32474e-07	0.00144269	0.835082	0.999903
ACEBMG_01765	5.68225	5.81711e-07	0.00144269	0.676841	0.999903
ACEBMG_01770	0.708357	1.84331e-08	0.00144269	0.964357	0.999903
ACEBMG_01775	4.22987	7.11032e-07	0.00144269	0.543784	0.999903
ACEBMG_01780	48.3244	1.20356e-06	0.00144268	0.939828	0.999903
ACEBMG_01785	4.60614	4.57916e-07	0.00144269	0.714831	0.999903
ACEBMG_01790	180.565	-9.37492e-06	0.00144265	0.144564	0.999903
ACEBMG_01795	12.8021	2.73736e-06	0.00144269	0.1848	0.999903
ACEBMG_01800	10.2993	-1.62553e-06	0.00144269	0.372847	0.999903
ACEBMG_01805	6.68197	4.43341e-07	0.00144269	0.753304	0.999903
ACEBMG_01810	1.62301	-2.89238e-07	0.00144269	0.674718	0.999903
ACEBMG_01815	0.161457	-1.29908e-07	0.0014427	0.792384	0.999903
ACEBMG_01820	7.25082	5.5298e-07	0.00144269	0.710414	0.999903
ACEBMG_01825	5.29397	-4.6375e-07	0.00144269	0.721625	0.999903
ACEBMG_01830	1.61662	4.78287e-07	0.00144269	0.481459	0.999903
ACEBMG_01835	2.69768	-2.48022e-07	0.00144269	0.791957	0.999903
ACEBMG_01840	0.642809	4.04167e-07	0.00144269	0.537386	0.999903
ACEBMG_01845	0.163385	-1.30116e-07	0.0014427	0.792384	0.999903
ACEBMG_01850	5.28938	-1.44013e-07	0.00144269	0.909629	0.999903
ACEBMG_01855	0.765759	1.00918e-07	0.00144269	0.834773	0.999903
ACEBMG_01860	8.64903	1.51931e-06	0.00144269	0.351446	0.999903
ACEBMG_01865	3.26401	-1.18227e-06	0.00144269	0.534312	0.999903
ACEBMG_01870	4.95686	-8.46818e-08	0.00144269	0.944608	0.999903
ACEBMG_01875	0	NA	NA	NA	NA
ACEBMG_01880	0.48437	-3.39521e-07	0.00144269	0.386496	0.999903
ACEBMG_01885	0.781929	9.07681e-09	0.00144269	0.972021	0.999903
ACEBMG_01890	5.14317	-1.90653e-06	0.00144269	0.126127	0.999903
ACEBMG_01895	1.99493	-7.2704e-07	0.00144269	0.374153	0.999903
ACEBMG_01900	5.97252	-4.17064e-07	0.00144269	0.759149	0.999903
ACEBMG_01905	5.50341	6.53779e-07	0.00144269	0.629256	0.999903
ACEBMG_01910	2.04461	-2.44075e-07	0.00144269	0.768007	0.999903
ACEBMG_01915	1.9265	8.56044e-07	0.00144269	0.275538	0.999903
ACEBMG_01920	0.892932	4.80489e-07	0.00144269	0.330069	0.999903
ACEBMG_01925	13.306	-1.97897e-06	0.00144269	0.338297	0.999903
ACEBMG_01930	0.851951	1.2507e-07	0.00144269	0.806301	0.999903
ACEBMG_01935	35.6012	1.77908e-06	0.00144268	0.571988	0.999903
ACEBMG_01940	6.52503	9.75916e-08	0.00144269	0.948558	0.999903
ACEBMG_01945	6.8806	1.66657e-06	0.00144269	0.268827	0.999903
ACEBMG_01950	3.51148	1.80051e-07	0.00144269	0.870023	0.999903
ACEBMG_01955	0.786402	3.5244e-07	0.00144269	0.43028	0.999903
ACEBMG_01960	7.03289	-2.1409e-06	0.00144269	0.13847	0.999903
ACEBMG_01965	1.54383	7.9157e-07	0.00144269	0.254685	0.999903
ACEBMG_01970	0.134415	1.32474e-07	0.00144269	0.835082	0.999903
ACEBMG_01975	3.12397	7.32361e-08	0.00144269	0.940959	0.999903
ACEBMG_01980	14.7052	-1.45847e-06	0.00144269	0.481895	0.999903
ACEBMG_01985	0.352727	-2.87788e-07	0.00144269	0.506046	0.999903
ACEBMG_01990	34.4184	2.14092e-06	0.00144268	0.516042	0.999903
ACEBMG_01995	3.91961	-7.91069e-07	0.00144269	0.492819	0.999903
ACEBMG_02000	3.5678	-1.13307e-06	0.00144269	0.280875	0.999903
ACEBMG_02005	6.34574	-1.33606e-06	0.00144269	0.33479	0.999903
ACEBMG_02010	6.53431	-2.31173e-07	0.00144269	0.87401	0.999903
ACEBMG_02015	2.54631	-7.68563e-07	0.00144269	0.374848	0.999903
ACEBMG_02020	27.7032	-1.76148e-06	0.00144268	0.555785	0.999903
ACEBMG_02025	26.6602	2.90865e-06	0.00144268	0.315106	0.999903
ACEBMG_02030	1.60092	-3.67949e-08	0.00144269	0.958417	0.999903
ACEBMG_02035	0.514184	-4.56858e-07	0.00144269	0.298518	0.999903
ACEBMG_02040	0.668765	2.74488e-07	0.00144269	0.533396	0.999903
ACEBMG_02045	1.68555	5.61413e-07	0.00144269	0.432393	0.999903
ACEBMG_02050	2.57135	-4.23839e-07	0.00144269	0.652176	0.999903
ACEBMG_02055	15.7416	-1.56391e-06	0.00144269	0.476232	0.999903
ACEBMG_02060	2.40025	3.64858e-07	0.00144269	0.684566	0.999903
ACEBMG_02065	11.6137	-1.77909e-06	0.00144269	0.348914	0.999903
ACEBMG_02070	1.17727	-4.39593e-07	0.00144269	0.433631	0.999903
ACEBMG_02075	2.5124	3.73022e-07	0.00144269	0.681242	0.999903
ACEBMG_02080	3.453	6.53274e-07	0.00144269	0.545802	0.999903
ACEBMG_02085	4.70191	-1.04265e-07	0.00144269	0.931701	0.999903
ACEBMG_02090	13.3958	-7.32034e-07	0.00144269	0.722498	0.999903
ACEBMG_02095	2.79437	-1.19333e-06	0.00144269	0.202286	0.999903
ACEBMG_02100	7.30641	1.42966e-06	0.00144269	0.357531	0.999903
ACEBMG_02105	24.0388	1.72667e-06	0.00144269	0.531974	0.999903
ACEBMG_02110	27.2914	1.04485e-06	0.00144268	0.710808	0.999903
ACEBMG_02115	27.9232	-1.19376e-06	0.00144268	0.777145	0.999903
ACEBMG_02120	4.17118	-4.52099e-07	0.00144269	0.700082	0.999903
ACEBMG_02125	7.45134	1.11915e-06	0.00144269	0.469807	0.999903
ACEBMG_02130	3.61985	-1.25843e-07	0.00144269	0.823717	0.999903
ACEBMG_02135	12.7737	-9.72805e-07	0.00144269	0.62626	0.999903
ACEBMG_02140	4.40008	-4.28922e-07	0.00144269	0.69466	0.999903
ACEBMG_02145	1.84894	4.01424e-07	0.00144269	0.591338	0.999903
ACEBMG_02150	3.28008	4.90104e-07	0.00144269	0.640463	0.999903
ACEBMG_02155	3.50648	3.89951e-09	0.00144269	0.998507	0.999903
ACEBMG_02160	6.35046	8.78826e-07	0.00144269	0.531723	0.999903
ACEBMG_02165	5.04204	1.33239e-07	0.00144269	0.917493	0.999903
ACEBMG_02170	8.01041	4.74694e-07	0.00144269	0.772572	0.999903
ACEBMG_02175	74.2914	-1.32787e-06	0.00144267	0.7739	0.999903
ACEBMG_02180	8.44256	2.4842e-06	0.00144269	0.11964	0.999903
ACEBMG_02185	2.57135	-4.23839e-07	0.00144269	0.652176	0.999903
ACEBMG_02190	4.32777	-1.1615e-07	0.00144269	0.91933	0.999903
ACEBMG_02195	3.22599	1.46738e-07	0.00144269	0.887196	0.999903
ACEBMG_02200	5.48305	1.50143e-06	0.00144269	0.241963	0.999903
ACEBMG_02205	15.0229	9.36836e-07	0.00144269	0.671695	0.999903
ACEBMG_02210	0	NA	NA	NA	NA
ACEBMG_02215	0.840844	1.46556e-07	0.00144269	0.774396	0.999903
ACEBMG_02220	13.8568	1.41178e-06	0.00144269	0.500045	0.999903
ACEBMG_02225	4.28394	-3.90888e-07	0.00144269	0.738802	0.999903
ACEBMG_02230	17.3613	-3.13589e-06	0.00144269	0.170797	0.999903
ACEBMG_02235	11.2457	-2.1909e-06	0.00144269	0.242363	0.999903
ACEBMG_02240	1.75424	4.88266e-07	0.00144269	0.470454	0.999903
ACEBMG_02245	15.0063	-1.61754e-06	0.00144269	0.462341	0.999903
ACEBMG_02250	8.13322	-3.31594e-07	0.00144269	0.832349	0.999903
ACEBMG_02255	7.77093	-8.57901e-07	0.00144269	0.581908	0.999903
ACEBMG_02260	7.71146	6.84097e-07	0.00144269	0.645828	0.999903
ACEBMG_02265	3.64711	1.20365e-06	0.00144269	0.275526	0.999903
ACEBMG_02270	7.54748	-1.20614e-06	0.00144269	0.438537	0.999903
ACEBMG_02275	1.32497	1.8612e-07	0.00144269	0.731384	0.999903
ACEBMG_02280	1.95842	-2.94435e-07	0.00144269	0.776416	0.999903
ACEBMG_02285	0.718917	3.59461e-07	0.00144269	0.460981	0.999903
ACEBMG_02290	0.380135	-5.2409e-09	0.00144269	0.970066	0.999903
ACEBMG_02295	0	NA	NA	NA	NA
ACEBMG_02300	5.40567	-1.48098e-06	0.00144269	0.250774	0.999903
ACEBMG_02305	10.4282	1.96094e-07	0.00144269	0.917244	0.999903
ACEBMG_02310	3.68664	-1.43939e-07	0.00144269	0.894248	0.999903
ACEBMG_02315	0	NA	NA	NA	NA
ACEBMG_02320	2.49662	-1.23057e-07	0.00144269	0.892288	0.999903
ACEBMG_02325	0.161457	-1.29908e-07	0.0014427	0.792384	0.999903
ACEBMG_02330	1.06549	7.74542e-08	0.00144269	0.884709	0.999903
ACEBMG_02335	5.61	-1.61033e-07	0.00144269	0.905122	0.999903
ACEBMG_02340	3.49108	3.70862e-07	0.00144269	0.728919	0.999903
ACEBMG_02345	1.79733	1.28369e-06	0.00144269	0.0553235	0.999903
ACEBMG_02350	0.804743	-1.93479e-07	0.00144269	0.706378	0.999903
ACEBMG_02355	1.84556	9.80105e-08	0.00144269	0.901557	0.999903
ACEBMG_02360	1.10207	1.11695e-07	0.00144269	0.856424	0.999903
ACEBMG_02365	9.24534	5.11146e-07	0.00144269	0.760319	0.999903
ACEBMG_02370	2.00363	-6.5858e-07	0.00144269	0.406947	0.999903
ACEBMG_02375	1.16569	8.52541e-08	0.00144269	0.849385	0.999903
ACEBMG_02380	11.8424	2.5599e-06	0.00144269	0.179186	0.999903
ACEBMG_02385	14.0905	-2.85349e-07	0.00144269	0.884422	0.999903
ACEBMG_02390	3.37223	1.34305e-08	0.00144269	0.99135	0.999903
ACEBMG_02395	7.15624	5.82462e-07	0.00144269	0.705066	0.999903
ACEBMG_02400	3.27006	-3.22941e-07	0.00144269	0.733638	0.999903
ACEBMG_02405	23.4646	-2.39587e-06	0.00144269	0.372894	0.999903
ACEBMG_02410	4.6398	8.69901e-07	0.00144269	0.473847	0.999903
ACEBMG_02415	2.61058	-1.23059e-06	0.00144269	0.167969	0.999903
ACEBMG_02420	0.381587	2.56188e-07	0.00144269	0.534151	0.999903
ACEBMG_02425	1.15506	-1.85586e-07	0.00144269	0.752429	0.999903
ACEBMG_02430	3.58271	2.10266e-07	0.00144269	0.844893	0.999903
ACEBMG_02435	2.06417	2.97515e-07	0.00144269	0.718296	0.999903
ACEBMG_02440	1.30928	-4.54271e-08	0.00144269	0.945567	0.999903
ACEBMG_02445	2.27246	-3.81574e-07	0.00144269	0.653146	0.999903
ACEBMG_02450	3.99279	4.95946e-07	0.00144269	0.631794	0.999903
ACEBMG_02455	24.3638	-1.66086e-07	0.00144268	0.952279	0.999903
ACEBMG_02460	2.21524	-3.90629e-07	0.00144269	0.639248	0.999903
ACEBMG_02465	4.066	9.56802e-07	0.00144269	0.414416	0.999903
ACEBMG_02470	5.3897	1.4352e-06	0.00144269	0.266169	0.999903
ACEBMG_02475	0.840844	1.46556e-07	0.00144269	0.774396	0.999903
ACEBMG_02480	0.3176	-1.42457e-08	0.00144269	0.971809	0.999903
ACEBMG_02485	7.78305	1.24374e-06	0.00144269	0.424808	0.999903
ACEBMG_02490	3.34272	-7.44059e-07	0.00144269	0.480003	0.999903
ACEBMG_02495	1.9201	4.83452e-07	0.00144269	0.526462	0.999903
ACEBMG_02500	0.725144	2.8005e-07	0.00144269	0.509649	0.999903
ACEBMG_02505	0.613472	-3.08337e-08	0.00144269	0.948342	0.999903
ACEBMG_02510	1.70487	1.84408e-08	0.00144269	0.963868	0.999903
ACEBMG_02515	0.345009	2.68617e-07	0.00144269	0.544285	0.999903
ACEBMG_02520	1.09483	5.80595e-07	0.00144269	0.245817	0.999903
ACEBMG_02525	0.784832	6.00328e-07	0.00144269	0.172529	0.999903
ACEBMG_02530	0.784099	-4.36522e-07	0.00144269	0.366939	0.999903
ACEBMG_02535	1.84254	1.72903e-07	0.00144269	0.90897	0.999903
ACEBMG_02540	2.40881	1.17454e-08	0.00144269	0.99098	0.999903
ACEBMG_02545	2.9323	-8.69533e-08	0.00144269	0.926465	0.999903
ACEBMG_02555	2.7167	-7.3754e-07	0.00144269	0.43138	0.999903
ACEBMG_02560	2.74536	-5.34736e-07	0.00144269	0.575397	0.999903
ACEBMG_02565	1.20606	1.90553e-07	0.00144269	0.764709	0.999903
ACEBMG_02570	0.26883	1.91899e-07	0.00144269	0.664538	0.999903
ACEBMG_02575	1.14698	-1.45782e-07	0.00144269	0.804263	0.999903
ACEBMG_02580	1.24705	-7.87073e-07	0.00144269	0.151057	0.999903
ACEBMG_02585	0.345009	2.68617e-07	0.00144269	0.544285	0.999903
ACEBMG_02590	0.831674	4.43703e-07	0.00144269	0.370939	0.999903
ACEBMG_02595	0.766602	3.49922e-07	0.00144269	0.438588	0.999903
ACEBMG_02600	7.43497	-9.09937e-07	0.00144269	0.557612	0.999903
ACEBMG_02605	0.189342	-1.40606e-07	0.0014427	0.792384	0.999903
ACEBMG_02610	5.7525	-5.27895e-08	0.00144269	0.968302	0.999903
ACEBMG_02615	4.68315	1.85556e-06	0.00144269	0.130185	0.999903
ACEBMG_02620	0.808127	-4.40975e-07	0.00144269	0.358788	0.999903
ACEBMG_02625	4.17566	-7.11692e-07	0.00144269	0.537376	0.999903
ACEBMG_02630	39.054	1.39596e-06	0.00144268	0.687833	0.999903
ACEBMG_02635	3.97375	-1.29437e-07	0.00144269	0.905489	0.999903
ACEBMG_02640	3.60903	7.5882e-07	0.00144269	0.470421	0.999903
ACEBMG_02645	6.95628	1.54996e-06	0.00144269	0.293291	0.999903
ACEBMG_02650	10.9083	1.39013e-07	0.00144269	0.942019	0.999903
ACEBMG_02655	9.50349	-2.46566e-07	0.00144269	0.883923	0.999903
ACEBMG_02660	7.23186	7.65613e-07	0.00144269	0.628477	0.999903
ACEBMG_02665	5.04632	-3.24869e-07	0.00144269	0.798266	0.999903
ACEBMG_02670	16.8147	-2.32397e-06	0.00144269	0.322866	0.999903
ACEBMG_02675	4.3011	7.65326e-07	0.00144269	0.518557	0.999903
ACEBMG_02680	10.3351	1.19605e-06	0.00144269	0.499733	0.999903
ACEBMG_02685	27.8193	-3.62609e-06	0.00144269	0.204725	0.999903
ACEBMG_02690	16.7471	-1.65042e-06	0.00144269	0.456761	0.999903
ACEBMG_02695	41.5919	-1.86448e-06	0.00144268	0.590025	0.999903
ACEBMG_02700	13.5722	2.58823e-07	0.00144269	0.900956	0.999903
ACEBMG_02705	11.5875	1.30932e-07	0.00144269	0.94718	0.999903
ACEBMG_02710	1.34549	-6.31651e-07	0.00144269	0.326401	0.999903
ACEBMG_02715	8.13051	-9.57236e-07	0.00144269	0.558843	0.999903
ACEBMG_02720	16.0938	-4.32674e-07	0.00144269	0.835981	0.999903
ACEBMG_02725	8.61574	-9.54281e-07	0.00144269	0.563108	0.999903
ACEBMG_02730	18.3227	-3.31797e-06	0.00144269	0.177256	0.999903
ACEBMG_02735	8.84493	5.09811e-07	0.00144269	0.765775	0.999903
ACEBMG_02740	4.52307	-1.58387e-06	0.00144269	0.17975	0.999903
ACEBMG_02745	1.42776	3.43346e-07	0.00144269	0.630068	0.999903
ACEBMG_02750	0.568026	-3.84187e-07	0.00144269	0.326137	0.999903
ACEBMG_02755	0	NA	NA	NA	NA
ACEBMG_02760	14.3193	2.49523e-07	0.00144269	0.909378	0.999903
ACEBMG_02765	0.620714	-2.99942e-07	0.00144269	0.513257	0.999903
ACEBMG_02770	0.64088	3.68522e-07	0.00144269	0.53769	0.999903
ACEBMG_02775	2.77192	-3.03974e-07	0.00144269	0.725266	0.999903
ACEBMG_02780	16.5138	-4.43073e-06	0.00144269	0.321631	0.999903
ACEBMG_02785	0.862502	2.02702e-07	0.00144269	0.71717	0.999903
ACEBMG_02790	0	NA	NA	NA	NA
ACEBMG_02795	0	NA	NA	NA	NA
ACEBMG_02800	0	NA	NA	NA	NA
ACEBMG_02805	0	NA	NA	NA	NA
ACEBMG_02810	0	NA	NA	NA	NA
ACEBMG_02815	0.613839	5.32919e-07	0.00144269	0.238368	0.999903
ACEBMG_02820	0.134415	1.32474e-07	0.00144269	0.835082	0.999903
ACEBMG_02825	0.163385	-1.30116e-07	0.0014427	0.792384	0.999903
ACEBMG_02830	0.2978	-4.19243e-08	0.00144269	0.972425	0.999903
ACEBMG_02835	0	NA	NA	NA	NA
ACEBMG_02840	0.190793	1.34784e-07	0.0014427	0.835082	0.999903
ACEBMG_02845	0.640514	-2.90142e-07	0.00144269	0.509396	0.999903
ACEBMG_02850	1.40369	3.00721e-07	0.00144269	0.627608	0.999903
ACEBMG_02855	1.24897	-7.10991e-07	0.00144269	0.167313	0.999903
ACEBMG_02860	122.971	1.15136e-05	0.00144268	0.0320181	0.999903
ACEBMG_02865	1.48112	3.72659e-07	0.00144269	0.585574	0.999903
ACEBMG_02870	0.325208	2.56304e-07	0.00144269	0.567858	0.999903
ACEBMG_02875	0.134415	1.32474e-07	0.00144269	0.835082	0.999903
ACEBMG_02880	0.28863	2.33764e-07	0.00144269	0.611819	0.999903
ACEBMG_02885	0.896137	4.07438e-07	0.00144269	0.371049	0.999903
ACEBMG_02890	0.154215	1.3372e-07	0.0014427	0.835082	0.999903
ACEBMG_02895	0.667314	-5.53746e-08	0.00144269	0.902418	0.999903
ACEBMG_02900	14.478	4.50294e-06	0.00144269	0.0367007	0.999903
ACEBMG_02905	19.8826	3.72214e-06	0.00144269	0.125438	0.999903
ACEBMG_02910	18.557	1.13654e-06	0.00144269	0.647287	0.999903
ACEBMG_02920	5.64663	-7.20376e-07	0.00144269	0.597132	0.999903
ACEBMG_02925	9.06238	1.53591e-06	0.00144269	0.377431	0.999903
ACEBMG_02930	14.8638	-2.02867e-07	0.00144269	0.91684	0.999903
ACEBMG_02935	3.91092	-7.87401e-07	0.00144269	0.484558	0.999903
ACEBMG_02940	15.3539	-1.62927e-08	0.00144269	0.99169	0.999903
ACEBMG_02945	6.66614	-4.39569e-07	0.00144269	0.758899	0.999903
ACEBMG_02950	2.12537	-1.51907e-06	0.00144269	0.0287188	0.999903
ACEBMG_02955	4.76046	-1.24405e-06	0.00144269	0.318827	0.999903
ACEBMG_02960	4.41976	9.53585e-07	0.00144269	0.391727	0.999903
ACEBMG_02965	10.7522	3.59347e-07	0.00144269	0.848086	0.999903
ACEBMG_02970	0.134415	1.32474e-07	0.00144269	0.835082	0.999903
ACEBMG_02975	2.20735	4.15117e-07	0.00144269	0.623018	0.999903
ACEBMG_02980	0.830699	-2.06777e-07	0.00144269	0.688014	0.999903
ACEBMG_02985	0.322913	-2.33909e-07	0.00144269	0.570765	0.999903
ACEBMG_02990	2.34001	9.37959e-07	0.00144269	0.278924	0.999903
ACEBMG_02995	1.15893	5.94861e-08	0.00144269	0.901383	0.999903
ACEBMG_03000	1.16809	-4.42941e-07	0.00144269	0.440737	0.999903
ACEBMG_03005	1.46236	7.88297e-07	0.00144269	0.141917	0.999903
ACEBMG_03010	2.7149	2.82475e-07	0.00144269	0.759046	0.999903
ACEBMG_03015	1.08559	-5.75289e-07	0.00144269	0.230303	0.999903
ACEBMG_03020	5.98059	-7.32714e-07	0.00144269	0.596672	0.999903
ACEBMG_03025	1.46873	4.28228e-07	0.00144269	0.522304	0.999903
ACEBMG_03030	3.05125	-3.08742e-07	0.00144269	0.761496	0.999903
ACEBMG_03035	0.861121	-1.62991e-07	0.00144269	0.750703	0.999903
ACEBMG_03040	10.24	2.8644e-07	0.00144269	0.785229	0.999903
ACEBMG_03045	6.93202	-1.59982e-06	0.00144269	0.273431	0.999903
ACEBMG_03050	2.203	-2.33744e-07	0.00144269	0.745474	0.999903
ACEBMG_03055	8.10036	6.49815e-07	0.00144269	0.688735	0.999903
ACEBMG_03060	6.14627	-1.94184e-06	0.00144269	0.165137	0.999903
ACEBMG_03065	7.04061	1.28947e-06	0.00144269	0.368888	0.999903
ACEBMG_03070	11.0637	-3.94268e-06	0.00144269	0.0345487	0.999903
ACEBMG_03075	1.93084	-1.02503e-07	0.00144269	0.900223	0.999903
ACEBMG_03080	3.01246	1.73831e-07	0.00144269	0.855626	0.999903
ACEBMG_03085	1.70485	-1.44587e-06	0.00144269	0.0550903	0.999903
ACEBMG_03090	30.984	7.32387e-07	0.00144268	0.816486	0.999903
ACEBMG_03095	274.897	1.91603e-05	0.00144267	0.0163783	0.999903
ACEBMG_03100	9.34348	-8.36414e-07	0.00144269	0.627571	0.999903
ACEBMG_03105	13.6028	1.35862e-06	0.00144269	0.483374	0.999903
ACEBMG_03110	2.24421	-7.9943e-08	0.00144269	0.923819	0.999903
ACEBMG_03115	5.37519	-1.19912e-06	0.00144269	0.335002	0.999903
ACEBMG_03120	2.76051	9.94719e-07	0.00144269	0.289868	0.999903
ACEBMG_03125	6.19728	-2.54696e-07	0.00144269	0.857867	0.999903
ACEBMG_03130	2.42614	-9.62532e-07	0.00144269	0.24969	0.999903
ACEBMG_03135	6.23102	-1.22201e-06	0.00144269	0.384266	0.999903
ACEBMG_03140	4.55868	-1.40726e-06	0.00144269	0.248803	0.999903
ACEBMG_03145	14.3249	-1.5085e-06	0.00144269	0.468169	0.999903
ACEBMG_03150	18.0231	2.40172e-06	0.00144269	0.303911	0.999903
ACEBMG_03155	8.7052	4.07155e-07	0.00144269	0.812884	0.999903
ACEBMG_03160	60.2632	-4.90383e-06	0.00144267	0.249487	0.999903
ACEBMG_03165	32.9428	7.95089e-07	0.00144268	0.802489	0.999903
ACEBMG_03170	5.50281	1.64513e-06	0.00144269	0.219919	0.999903
ACEBMG_03175	49.4139	-1.8023e-06	0.00144267	0.641312	0.999903
ACEBMG_03180	4.07585	7.11452e-07	0.00144269	0.516813	0.999903
ACEBMG_03185	0.35225	-8.56657e-09	0.00144269	0.970808	0.999903
ACEBMG_03190	2.55591	-3.71119e-08	0.00144269	0.961509	0.999903
ACEBMG_03195	8.76921	-1.28312e-06	0.00144269	0.447959	0.999903
ACEBMG_03200	10.7097	-1.80375e-07	0.00144269	0.920285	0.999903
ACEBMG_03205	2.1043	1.30585e-07	0.00144269	0.865322	0.999903
ACEBMG_03210	6.79116	8.65325e-07	0.00144269	0.546468	0.999903
ACEBMG_03215	12.4916	-2.62568e-06	0.00144269	0.196347	0.999903
ACEBMG_03220	5.06225	-8.2197e-07	0.00144269	0.511566	0.999903
ACEBMG_03225	4.37253	6.98623e-08	0.00144269	0.955166	0.999903
ACEBMG_03230	0.677936	-2.66955e-08	0.00144269	0.955498	0.999903
ACEBMG_03235	0.775295	4.13193e-07	0.00144269	0.401662	0.999903
ACEBMG_03240	1.32074	2.61389e-07	0.00144269	0.692266	0.999903
ACEBMG_03245	32.7532	3.71504e-07	0.00144268	0.906141	0.999903
ACEBMG_03250	7.6076	3.52328e-07	0.00144269	0.826415	0.999903
ACEBMG_03255	14.0014	-3.38451e-08	0.00144269	0.985653	0.999903
ACEBMG_03260	8.81292	-2.95526e-08	0.00144269	0.984242	0.999903
ACEBMG_03265	2.95064	-6.14689e-08	0.00144269	0.948039	0.999903
ACEBMG_03270	1.25182	1.79367e-07	0.00144269	0.773749	0.999903
ACEBMG_03275	8.0522	-7.33501e-07	0.00144269	0.614744	0.999903
ACEBMG_03280	5.95856	7.39215e-07	0.00144269	0.598425	0.999903
ACEBMG_03285	22.554	3.56827e-06	0.00144269	0.174468	0.999903
ACEBMG_03290	3.52234	4.09201e-07	0.00144269	0.702833	0.999903
ACEBMG_03295	1.5154	-2.014e-07	0.00144269	0.771752	0.999903
ACEBMG_03300	5.15322	1.02445e-06	0.00144269	0.431862	0.999903
ACEBMG_03305	0.134415	1.32474e-07	0.00144269	0.835082	0.999903
ACEBMG_03310	4.93185	2.53239e-06	0.00144269	0.0353506	0.999903
ACEBMG_03315	13.2147	8.83486e-07	0.00144269	0.226559	0.999903
ACEBMG_03320	23.3829	6.78853e-07	0.00144269	0.793803	0.999903
ACEBMG_03325	35.1798	-1.21205e-07	0.00144268	0.969915	0.999903
ACEBMG_03330	17.5421	3.49981e-07	0.00144269	0.885168	0.999903
ACEBMG_03335	4.94691	4.8852e-07	0.00144269	0.699544	0.999903
ACEBMG_03340	5.84281	8.40753e-07	0.00144269	0.533962	0.999903
ACEBMG_03345	1.2593	-5.67564e-07	0.00144269	0.34373	0.999903
ACEBMG_03350	6.56852	-1.22977e-07	0.00144269	0.931175	0.999903
ACEBMG_03355	5.1896	-1.30934e-06	0.00144269	0.311011	0.999903
ACEBMG_03360	9.53065	1.21394e-06	0.00144269	0.496477	0.999903
ACEBMG_03365	37.8503	-2.75044e-06	0.00144268	0.244098	0.999903
ACEBMG_03370	5.27847	-5.07842e-07	0.00144269	0.679407	0.999903
ACEBMG_03375	19.3767	-2.01624e-06	0.00144269	0.391734	0.999903
ACEBMG_03380	1.03066	-3.32928e-07	0.00144269	0.547674	0.999903
ACEBMG_03385	5.07203	-8.38986e-08	0.00144269	0.947461	0.999903
ACEBMG_03390	0.966089	5.72544e-07	0.00144269	0.276716	0.999903
ACEBMG_03395	0.669851	-7.10399e-10	0.00144269	0.999903	0.999903
ACEBMG_03400	3.56139	8.22094e-07	0.00144269	0.450969	0.999903
ACEBMG_03405	0.163385	-1.30116e-07	0.0014427	0.792384	0.999903
ACEBMG_03410	6.51316	-1.73269e-06	0.00144269	0.22985	0.999903
ACEBMG_03415	3.00742	-2.18453e-07	0.00144269	0.766557	0.999903
ACEBMG_03420	1.71493	1.55455e-08	0.00144269	0.983815	0.999903
ACEBMG_03425	5.10645	6.20276e-07	0.00144269	0.631923	0.999903
ACEBMG_03430	19.4462	2.71269e-06	0.00144269	0.262299	0.999903
ACEBMG_03435	11.7065	-1.27117e-06	0.00144269	0.481155	0.999903
ACEBMG_03440	17.2738	-9.59896e-08	0.00144269	0.965844	0.999903
ACEBMG_03445	1.56856	-3.17842e-07	0.00144269	0.643606	0.999903
ACEBMG_03450	8.81114	-2.05755e-06	0.00144269	0.192431	0.999903
ACEBMG_03455	0.758517	3.63543e-07	0.00144269	0.434942	0.999903
ACEBMG_03460	2.17076	1.0556e-07	0.00144269	0.896529	0.999903
ACEBMG_03465	6.03014	-1.26587e-06	0.00144269	0.361468	0.999903
ACEBMG_03470	5.75075	2.12533e-06	0.00144269	0.114937	0.999903
ACEBMG_03475	9.14587	-2.75997e-07	0.00144269	0.860607	0.999903
ACEBMG_03480	9.48194	8.37845e-07	0.00144269	0.630288	0.999903
ACEBMG_03485	4.53792	-1.38358e-07	0.00144269	0.90831	0.999903
ACEBMG_03490	9.73154	1.49843e-06	0.00144269	0.390421	0.999903
ACEBMG_03495	2.55723	4.9381e-07	0.00144269	0.590324	0.999903
ACEBMG_03500	3.08646	3.78416e-07	0.00144269	0.660587	0.999903
ACEBMG_03505	3.87349	-1.34997e-06	0.00144269	0.228056	0.999903
ACEBMG_03510	0.971879	-4.34267e-08	0.00144269	0.938038	0.999903
ACEBMG_03515	2.28068	8.36808e-07	0.00144269	0.319202	0.999903
ACEBMG_03520	5.96838	-8.12076e-08	0.00144269	0.950708	0.999903
ACEBMG_03525	0.931439	5.62977e-07	0.00144269	0.290593	0.999903
ACEBMG_03530	4.76628	3.28397e-07	0.00144269	0.785859	0.999903
ACEBMG_03535	5.43207	2.05843e-08	0.00144269	0.988773	0.999903
ACEBMG_03540	12.4663	1.18175e-06	0.00144269	0.565354	0.999903
ACEBMG_03545	6.03306	5.25698e-07	0.00144269	0.710891	0.999903
ACEBMG_03550	5.74019	-8.60069e-07	0.00144269	0.521621	0.999903
ACEBMG_03555	2.22055	-9.53116e-08	0.00144269	0.912441	0.999903
ACEBMG_03560	2.71789	-1.01896e-06	0.00144269	0.199683	0.999903
ACEBMG_03565	5.41118	-7.04506e-07	0.00144269	0.573568	0.999903
ACEBMG_03570	0.506942	-1.69193e-07	0.00144269	0.684435	0.999903
ACEBMG_03575	0.508394	1.43839e-07	0.00144269	0.734171	0.999903
ACEBMG_03580	0.488594	1.32342e-07	0.00144269	0.755704	0.999903
ACEBMG_03585	0.677459	2.80972e-07	0.00144269	0.528991	0.999903
ACEBMG_03590	2.00519	-1.2617e-06	0.00144269	0.103147	0.999903
ACEBMG_03595	0.838307	8.19963e-08	0.00144269	0.868494	0.999903
ACEBMG_03600	7.29728	8.78991e-08	0.00144269	0.956247	0.999903
ACEBMG_03605	3.34762	6.07594e-07	0.00144269	0.548585	0.999903
ACEBMG_03610	13.8261	-3.06862e-08	0.00144269	0.986132	0.999903
ACEBMG_03615	0.499224	3.84613e-07	0.00144269	0.365619	0.999903
ACEBMG_03620	2.41382	1.09524e-06	0.00144269	0.160042	0.999903
ACEBMG_03625	2.59937	-3.05216e-08	0.00144269	0.971171	0.999903
ACEBMG_03630	10.2719	4.61182e-07	0.00144269	0.798588	0.999903
ACEBMG_03635	8.35887	1.56767e-07	0.00144269	0.926845	0.999903
ACEBMG_03640	6.83634	-2.83595e-07	0.00144269	0.851604	0.999903
ACEBMG_03645	0.326771	-2.36837e-07	0.00144269	0.566216	0.999903
ACEBMG_03650	0.86884	-6.71732e-07	0.00144269	0.127628	0.999903
ACEBMG_03655	8.89538	4.86862e-07	0.00144269	0.773536	0.999903
ACEBMG_03660	5.41178	5.87127e-08	0.00144269	0.963913	0.999903
ACEBMG_03665	3.52725	3.96985e-07	0.00144269	0.71104	0.999903
ACEBMG_03670	3.48403	7.38398e-07	0.00144269	0.448476	0.999903
ACEBMG_03675	38.4283	-3.69052e-06	0.00144268	0.27048	0.999903
ACEBMG_03680	16.3393	-1.50897e-06	0.00144269	0.507748	0.999903
ACEBMG_03685	0.972356	-3.62881e-07	0.00144269	0.514049	0.999903
ACEBMG_03690	0.322913	-2.33909e-07	0.00144269	0.570765	0.999903
ACEBMG_03695	6.2598	-1.70696e-06	0.00144269	0.231785	0.999903
ACEBMG_03700	29.8569	-4.82438e-07	0.00144268	0.875059	0.999903
ACEBMG_03705	22.4735	-1.62362e-06	0.00144269	0.55337	0.999903
ACEBMG_03710	9.08259	-2.75973e-06	0.00144269	0.10675	0.999903
ACEBMG_03715	25.738	2.11175e-06	0.00144269	0.424777	0.999903
ACEBMG_03720	3.19612	-2.87744e-07	0.00144269	0.777864	0.999903
ACEBMG_03725	2.12031	1.16359e-07	0.00144269	0.885997	0.999903
ACEBMG_03730	9.09976	1.29864e-08	0.00144269	0.995663	0.999903
ACEBMG_03735	6.20463	-8.78341e-07	0.00144269	0.54404	0.999903
ACEBMG_03740	18.349	-1.22379e-06	0.00144269	0.605775	0.999903
ACEBMG_03745	242.989	1.98669e-06	0.00144262	0.781878	0.999903
ACEBMG_03750	95.8798	-1.34596e-06	0.00144265	0.805269	0.999903
ACEBMG_03755	141.255	4.05552e-06	0.00144264	0.526687	0.999903
ACEBMG_03760	133.01	7.82288e-06	0.00144265	0.210443	0.999903
ACEBMG_03765	92.7338	5.49837e-06	0.00144266	0.282622	0.999903
ACEBMG_03770	8.75956	-4.93413e-07	0.00144269	0.755594	0.999903
ACEBMG_03775	2.14928	-1.4312e-07	0.00144269	0.857192	0.999903
ACEBMG_03780	1.96282	-6.54348e-07	0.00144269	0.410397	0.999903
ACEBMG_03785	2.12235	-8.12649e-07	0.00144269	0.326281	0.999903
ACEBMG_03790	5.64059	-4.38464e-07	0.00144269	0.741175	0.999903
ACEBMG_03795	10.4088	1.46931e-07	0.00144269	0.935352	0.999903
ACEBMG_03800	6.71561	5.36584e-07	0.00144269	0.718454	0.999903
ACEBMG_03805	4.9987	-5.32014e-07	0.00144269	0.673635	0.999903
ACEBMG_03810	2.54322	1.44223e-07	0.00144269	0.878195	0.999903
ACEBMG_03815	2.8508	-1.15428e-07	0.00144269	0.905083	0.999903
ACEBMG_03820	6.41623	-8.69468e-07	0.00144269	0.511359	0.999903
ACEBMG_03825	4.99794	4.64114e-07	0.00144269	0.680091	0.999903
ACEBMG_03830	21.9184	-5.22256e-07	0.00144269	0.842991	0.999903
ACEBMG_03835	47.8299	2.84934e-06	0.00144268	0.36358	0.999903
ACEBMG_03840	1.25097	-6.8272e-08	0.00144269	0.91441	0.999903
ACEBMG_03845	2015.63	2.80279e-06	0.00144264	0.649284	0.999903
ACEBMG_03850	233.62	-3.8693e-06	0.00144261	0.616616	0.999903
ACEBMG_03855	375.6	-4.36101e-06	0.00144262	0.613042	0.999903
ACEBMG_03860	111.59	-4.10381e-06	0.00144265	0.469541	0.999903
ACEBMG_03865	4.15696	-3.38295e-07	0.00144269	0.757904	0.999903
ACEBMG_03870	8.73108	4.28503e-07	0.00144269	0.799274	0.999903
ACEBMG_03875	5.27712	-3.84535e-07	0.00144269	0.762101	0.999903
ACEBMG_03880	2.16955	-3.93587e-07	0.00144269	0.404439	0.999903
ACEBMG_03885	8.39839	8.78745e-07	0.00144269	0.604387	0.999903
ACEBMG_03890	17.3131	2.08055e-06	0.00144269	0.357672	0.999903
ACEBMG_03895	9.89967	-2.24681e-06	0.00144269	0.206085	0.999903
ACEBMG_03900	19.5647	-4.28865e-06	0.00144269	0.0869208	0.999903
ACEBMG_03905	14.6099	-1.8319e-07	0.00144269	0.930405	0.999903
ACEBMG_03910	19.6657	-6.90357e-07	0.00144269	0.771277	0.999903
ACEBMG_03915	3.49598	8.4117e-08	0.00144269	0.938864	0.999903
ACEBMG_03920	3.52488	7.71436e-07	0.00144269	0.480313	0.999903
ACEBMG_03925	6.80218	1.29143e-06	0.00144269	0.360624	0.999903
ACEBMG_03930	0.30843	2.16491e-07	0.00144269	0.615297	0.999903
ACEBMG_03935	0.163385	-1.30116e-07	0.0014427	0.792384	0.999903
ACEBMG_03940	1.70068	-5.43617e-07	0.00144269	0.320015	0.999903
ACEBMG_03945	3.00099	5.25363e-07	0.00144269	0.600155	0.999903
ACEBMG_03950	2.41706	9.918e-08	0.00144269	0.907765	0.999903
ACEBMG_03955	13.4445	6.75274e-07	0.00144269	0.716342	0.999903
ACEBMG_03960	542.545	2.20209e-06	0.0014426	0.909516	0.999903
ACEBMG_03965	28.2235	-1.43285e-06	0.00144268	0.637925	0.999903
ACEBMG_03970	3.28816	-4.12294e-07	0.00144269	0.680019	0.999903
ACEBMG_03975	4.43076	7.3318e-07	0.00144269	0.475966	0.999903
ACEBMG_03980	0.804266	1.37522e-07	0.00144269	0.795118	0.999903
ACEBMG_03985	3.88486	-4.71797e-07	0.00144269	0.675292	0.999903
ACEBMG_03990	5.8297	6.85358e-07	0.00144269	0.625304	0.999903
ACEBMG_03995	14.0522	-1.66984e-06	0.00144269	0.4276	0.999903
ACEBMG_04000	5.37015	1.6885e-06	0.00144269	0.178614	0.999903
ACEBMG_04005	70.1495	1.56808e-05	0.00144271	0.54841	0.999903
ACEBMG_04010	64.8694	2.55785e-07	0.00144267	0.995658	0.999903
ACEBMG_04015	9.97687	1.70844e-06	0.00144269	0.352428	0.999903
ACEBMG_04020	14.0799	-2.61803e-06	0.00144269	0.21387	0.999903
ACEBMG_04025	7.90473	4.73273e-07	0.00144269	0.772456	0.999903
ACEBMG_04030	89.1648	3.40936e-06	0.00144266	0.501019	0.999903
ACEBMG_04035	2.03158	6.66953e-07	0.00144269	0.416067	0.999903
ACEBMG_04040	22.2539	7.91546e-08	0.00144269	0.977041	0.999903
ACEBMG_04045	504.707	-2.5433e-05	0.00144265	0.0142143	0.999903
ACEBMG_04050	1.26847	-2.87808e-08	0.00144269	0.960345	0.999903
ACEBMG_04055	3.11415	3.07545e-07	0.00144269	0.764755	0.999903
ACEBMG_04060	2.77229	9.15958e-07	0.00144269	0.306066	0.999903
ACEBMG_04065	4.30543	4.10401e-07	0.00144269	0.724122	0.999903
ACEBMG_04070	27.1782	2.06803e-06	0.00144269	0.413532	0.999903
ACEBMG_04075	62.626	-3.08331e-06	0.00144267	0.438106	0.999903
ACEBMG_04080	64.2105	-8.47957e-07	0.00144267	0.828179	0.999903
ACEBMG_04085	7.7802	-2.91201e-06	0.00144269	0.0569309	0.999903
ACEBMG_04090	10.7431	-7.51727e-07	0.00144269	0.666044	0.999903
ACEBMG_04095	4.47938	6.17852e-07	0.00144269	0.606723	0.999903
ACEBMG_04100	20.1961	-7.57355e-07	0.00144269	0.76235	0.999903
ACEBMG_04105	8.33164	-9.67729e-07	0.00144269	0.544497	0.999903
ACEBMG_04110	4.95794	-3.3897e-07	0.00144269	0.785869	0.999903
ACEBMG_04115	3.26739	-2.81177e-07	0.00144269	0.766591	0.999903
ACEBMG_04120	13.9281	5.63766e-07	0.00144269	0.784181	0.999903
ACEBMG_04125	6.6011	1.91177e-06	0.00144269	0.182079	0.999903
ACEBMG_04130	7.34334	8.79375e-07	0.00144269	0.54802	0.999903
ACEBMG_04135	1.18911	-2.09462e-07	0.00144269	0.722823	0.999903
ACEBMG_04140	5.70923	-7.77577e-07	0.00144269	0.563744	0.999903
ACEBMG_04145	3.59593	-5.5378e-07	0.00144269	0.566526	0.999903
ACEBMG_04150	23.3774	-1.03419e-06	0.00144269	0.695512	0.999903
ACEBMG_04155	129.168	-8.6857e-06	0.00144266	0.152823	0.999903
ACEBMG_04160	15.0189	-2.56799e-07	0.00144269	0.907256	0.999903
ACEBMG_04165	40.6735	-2.07956e-06	0.00144268	0.550678	0.999903
ACEBMG_04170	11.505	2.39526e-07	0.00144269	0.901538	0.999903
ACEBMG_04175	1.50152	4.41702e-07	0.00144269	0.520745	0.999903
ACEBMG_04180	22.1779	-1.14138e-06	0.00144269	0.666356	0.999903
ACEBMG_04185	6.36489	1.9693e-07	0.00144269	0.895495	0.999903
ACEBMG_04190	4.82016	-5.0828e-07	0.00144269	0.678192	0.999903
ACEBMG_04195	37.5232	-1.57458e-07	0.00144268	0.96141	0.999903
ACEBMG_04200	16.1734	2.66721e-06	0.00144269	0.212914	0.999903
ACEBMG_04205	173.114	-1.94854e-06	0.00144263	0.770205	0.999903
ACEBMG_04210	6.57435	1.1662e-06	0.00144269	0.408854	0.999903
ACEBMG_04215	9.15008	6.11428e-07	0.00144269	0.718523	0.999903
ACEBMG_04220	14.7229	-1.20172e-06	0.00144269	0.575851	0.999903
ACEBMG_04225	2.63425	1.89414e-07	0.00144269	0.835802	0.999903
ACEBMG_04230	0	NA	NA	NA	NA
ACEBMG_04235	0	NA	NA	NA	NA
ACEBMG_04240	0.352727	-2.87788e-07	0.00144269	0.506046	0.999903
ACEBMG_04245	9.79447	-4.55796e-09	0.00144269	0.9963	0.999903
ACEBMG_04250	0.26883	1.91899e-07	0.00144269	0.664538	0.999903
ACEBMG_04255	0.381587	2.56188e-07	0.00144269	0.534151	0.999903
ACEBMG_04260	1.25967	-3.37495e-08	0.00144269	0.955953	0.999903
ACEBMG_04265	0.516112	-4.10473e-07	0.00144269	0.325955	0.999903
ACEBMG_04270	0.352727	-2.87788e-07	0.00144269	0.506046	0.999903
ACEBMG_04275	0	NA	NA	NA	NA
ACEBMG_04280	0	NA	NA	NA	NA
ACEBMG_04285	0	NA	NA	NA	NA
ACEBMG_04290	6.59289	9.17408e-07	0.00144269	0.517997	0.999903
ACEBMG_04295	19.829	-1.27851e-06	0.00144269	0.614614	0.999903
ACEBMG_04300	4.54117	-8.3034e-07	0.00144269	0.500565	0.999903
ACEBMG_04305	2.08752	8.1463e-07	0.00144269	0.255634	0.999903
ACEBMG_04310	5.04403	-1.30897e-06	0.00144269	0.244516	0.999903
ACEBMG_04315	2.02397	3.50818e-07	0.00144269	0.666441	0.999903
ACEBMG_04320	1.70729	-2.86392e-08	0.00144269	0.966259	0.999903
ACEBMG_04325	8.8134	-9.95384e-07	0.00144269	0.562054	0.999903
ACEBMG_04330	0.163385	-1.30116e-07	0.0014427	0.792384	0.999903
ACEBMG_04335	9.5224	1.6898e-06	0.00144269	0.333874	0.999903
ACEBMG_04340	9.51941	5.37554e-07	0.00144269	0.758885	0.999903
ACEBMG_04345	6.27574	-1.63916e-06	0.00144269	0.243131	0.999903
ACEBMG_04350	3.09646	6.61142e-07	0.00144269	0.506094	0.999903
ACEBMG_04355	0.442845	3.51213e-07	0.00144269	0.411553	0.999903
ACEBMG_04360	0.3176	-1.42457e-08	0.00144269	0.971809	0.999903
ACEBMG_04365	0	NA	NA	NA	NA
ACEBMG_04370	0.517564	-1.23146e-07	0.00144269	0.719851	0.999903
ACEBMG_04375	0.352727	-2.87788e-07	0.00144269	0.506046	0.999903
ACEBMG_04380	4.14016	-8.88691e-07	0.00144269	0.414794	0.999903
ACEBMG_04385	2.45443	-1.37371e-06	0.00144269	0.108266	0.999903
ACEBMG_04390	153.838	7.11397e-06	0.00144265	0.240022	0.999903
ACEBMG_04395	21.9371	-2.48616e-06	0.00144269	0.317515	0.999903
ACEBMG_04400	258.957	-1.31017e-06	0.0014426	0.895636	0.999903
ACEBMG_04405	23.3457	-6.20583e-07	0.00144269	0.796403	0.999903
ACEBMG_04410	3.39288	-3.26416e-07	0.00144269	0.758519	0.999903
ACEBMG_04415	10.9194	7.66493e-07	0.00144269	0.667784	0.999903
ACEBMG_04420	10.6657	-4.10739e-07	0.00144269	0.815103	0.999903
ACEBMG_04425	7.47376	-5.07923e-07	0.00144269	0.741956	0.999903
ACEBMG_04430	8.51607	-1.5186e-06	0.00144269	0.356089	0.999903
ACEBMG_04435	4.44625	2.62409e-07	0.00144269	0.826185	0.999903
ACEBMG_04440	10.1246	-8.65974e-07	0.00144269	0.620542	0.999903
ACEBMG_04445	22.9091	1.21086e-06	0.00144269	0.647025	0.999903
ACEBMG_04450	5.90677	-4.65965e-07	0.00144269	0.730358	0.999903
ACEBMG_04455	4.1923	-4.85612e-07	0.00144269	0.674521	0.999903
ACEBMG_04460	6.14097	2.7397e-07	0.00144269	0.847564	0.999903
ACEBMG_04465	6.84552	2.79639e-06	0.00144269	0.0551692	0.999903
ACEBMG_04470	4.8793	-5.13227e-07	0.00144269	0.683744	0.999903
ACEBMG_04475	1.94001	-4.0895e-07	0.00144269	0.616798	0.999903
ACEBMG_04480	4.24235	8.0653e-07	0.00144269	0.498501	0.999903
ACEBMG_04485	46.6444	3.05562e-07	0.00144268	0.936819	0.999903
ACEBMG_04490	56.1682	1.3629e-06	0.00144267	0.743934	0.999903
ACEBMG_04495	17.1227	7.59306e-07	0.00144269	0.737529	0.999903
ACEBMG_04500	13.5594	5.91982e-07	0.00144269	0.782919	0.999903
ACEBMG_04505	111.021	-1.32532e-05	0.00144268	0.0152705	0.999903
ACEBMG_04510	53.676	-2.20823e-07	0.00144267	0.955803	0.999903
ACEBMG_04515	16.4038	-5.13687e-06	0.00144269	0.0177276	0.999903
ACEBMG_04520	6.07215	-1.65738e-06	0.00144269	0.245653	0.999903
ACEBMG_04525	26.085	-1.12673e-06	0.00144268	0.692506	0.999903
ACEBMG_04530	17.9618	8.96195e-07	0.00144269	0.710038	0.999903
ACEBMG_04535	10.5296	-1.01998e-06	0.00144269	0.577037	0.999903
ACEBMG_04540	0.352727	-2.87788e-07	0.00144269	0.506046	0.999903
ACEBMG_04545	0.154215	1.3372e-07	0.0014427	0.835082	0.999903
ACEBMG_04550	0.189342	-1.40606e-07	0.0014427	0.792384	0.999903
ACEBMG_04555	0.161457	-1.29908e-07	0.0014427	0.792384	0.999903
ACEBMG_04560	0	NA	NA	NA	NA
ACEBMG_04565	0	NA	NA	NA	NA
ACEBMG_04570	39.9123	6.30709e-08	0.00144268	0.98742	0.999903
ACEBMG_04575	31.7358	5.87899e-06	0.00144269	0.33	0.999903
ACEBMG_04580	4.23898	-9.01489e-07	0.00144269	0.432165	0.999903
ACEBMG_04585	28.2918	5.06925e-07	0.00144268	0.869232	0.999903
ACEBMG_04590	1.9755	-1.00643e-07	0.00144269	0.896534	0.999903
ACEBMG_04595	19.2234	-2.42241e-07	0.00144269	0.919856	0.999903
ACEBMG_04600	76.3089	1.4689e-06	0.00144266	0.767454	0.999903
ACEBMG_04605	5.51322	-1.20148e-06	0.00144269	0.350348	0.999903
ACEBMG_04610	36.6923	-1.71535e-06	0.00144268	0.616022	0.999903
ACEBMG_04615	23.6857	1.60759e-06	0.00144269	0.539792	0.999903
ACEBMG_04620	11.3926	-7.53968e-07	0.00144269	0.693505	0.999903
ACEBMG_04625	30.1057	-1.11365e-06	0.00144268	0.7127	0.999903
ACEBMG_04630	107.695	-6.30821e-06	0.00144266	0.259962	0.999903
ACEBMG_04635	66.1602	1.78531e-06	0.00144267	0.697425	0.999903
ACEBMG_04640	220.429	-2.80639e-06	0.00144261	0.714865	0.999903
ACEBMG_04645	31.699	1.27543e-06	0.00144268	0.686458	0.999903
ACEBMG_04650	22.2092	5.08566e-07	0.00144269	0.848595	0.999903
ACEBMG_04655	13.5969	-1.11194e-06	0.00144269	0.594461	0.999903
ACEBMG_04660	8.09369	-4.21846e-07	0.00144269	0.791523	0.999903
ACEBMG_04665	2.38075	-3.68715e-07	0.00144269	0.662663	0.999903
ACEBMG_04670	4.73959	6.37881e-08	0.00144269	0.95678	0.999903
ACEBMG_04675	63.9064	-1.22257e-06	0.00144267	0.81729	0.999903
ACEBMG_04680	62.9071	-5.91927e-06	0.00144267	0.181617	0.999903
ACEBMG_04685	3.57534	1.28278e-07	0.00144269	0.908497	0.999903
ACEBMG_04690	7.10576	4.5317e-07	0.00144269	0.755023	0.999903
ACEBMG_04695	5.31755	-6.85097e-07	0.00144269	0.609163	0.999903
ACEBMG_04700	0	NA	NA	NA	NA
ACEBMG_04705	0.626031	2.14118e-07	0.00144269	0.591209	0.999903
ACEBMG_04710	3.4256	3.25058e-07	0.00144269	0.764738	0.999903
ACEBMG_04715	0.295872	-2.63165e-08	0.00144269	0.972487	0.999903
ACEBMG_04720	0	NA	NA	NA	NA
ACEBMG_04725	6.00564	-6.65127e-08	0.00144269	0.961415	0.999903
ACEBMG_04730	0.901017	4.589e-07	0.00144269	0.33551	0.999903
ACEBMG_04735	19.7559	2.86944e-06	0.00144269	0.241596	0.999903
ACEBMG_04740	14.2954	1.764e-06	0.00144269	0.401931	0.999903
ACEBMG_04745	204.565	-5.2181e-06	0.00144262	0.86285	0.999903
ACEBMG_04750	41.6905	-2.03521e-06	0.00144268	0.574057	0.999903
ACEBMG_04755	3.72296	-2.23745e-07	0.00144269	0.833497	0.999903
ACEBMG_04760	11.9444	1.29307e-06	0.00144269	0.493124	0.999903
ACEBMG_04765	2.63625	1.20558e-07	0.00144269	0.889007	0.999903
ACEBMG_04770	4.03121	-3.75699e-07	0.00144269	0.745687	0.999903
ACEBMG_04775	5.80796	-1.28965e-06	0.00144269	0.332347	0.999903
ACEBMG_04780	23.0209	-4.9822e-07	0.00144269	0.841129	0.999903
ACEBMG_04785	58.1269	1.34904e-07	0.00144267	0.975232	0.999903
ACEBMG_04790	9.66098	-9.03597e-07	0.00144269	0.563583	0.999903
ACEBMG_04795	1.47991	-5.17707e-07	0.00144269	0.464387	0.999903
ACEBMG_04800	11.3639	4.62332e-07	0.00144269	0.814642	0.999903
ACEBMG_04805	1.31483	-1.01056e-07	0.00144269	0.851279	0.999903
ACEBMG_04810	8.39805	-1.45553e-06	0.00144269	0.36932	0.999903
ACEBMG_04815	4.63075	1.06441e-06	0.00144269	0.366501	0.999903
ACEBMG_04820	15.752	7.14435e-07	0.00144269	0.748443	0.999903
ACEBMG_04825	29.3088	-3.69344e-06	0.00144269	0.197553	0.999903
ACEBMG_04830	10.0128	-1.78847e-06	0.00144269	0.325444	0.999903
ACEBMG_04835	45.5008	-5.73384e-06	0.00144268	0.12801	0.999903
ACEBMG_04840	140.332	-3.75997e-06	0.00144266	0.477317	0.999903
ACEBMG_04845	75.0076	8.25969e-07	0.00144267	0.762636	0.999903
ACEBMG_04850	8.00479	-4.1584e-07	0.00144269	0.792163	0.999903
ACEBMG_04855	48.1883	2.56324e-06	0.00144268	0.489671	0.999903
ACEBMG_04860	141.833	-3.437e-06	0.00144265	0.542142	0.999903
ACEBMG_04865	16.1901	1.78194e-06	0.00144269	0.443121	0.999903
ACEBMG_04870	38.412	1.59901e-06	0.00144268	0.64212	0.999903
ACEBMG_04875	26.1597	-3.0409e-06	0.00144269	0.289667	0.999903
ACEBMG_04880	0.2978	-4.19243e-08	0.00144269	0.972425	0.999903
ACEBMG_04885	2.38714	-3.12183e-07	0.00144269	0.709132	0.999903
ACEBMG_04890	7.28139	-1.12805e-06	0.00144269	0.445454	0.999903
ACEBMG_04895	7.18656	-1.71738e-06	0.00144269	0.23904	0.999903
ACEBMG_04900	19.4633	5.33763e-07	0.00144269	0.83435	0.999903
ACEBMG_04905	8.89109	-8.64153e-07	0.00144269	0.593521	0.999903
ACEBMG_04910	2.17781	-8.14334e-07	0.00144269	0.288542	0.999903
ACEBMG_04915	1.74728	-5.49068e-07	0.00144269	0.470527	0.999903
ACEBMG_04920	3.50847	4.56594e-07	0.00144269	0.676811	0.999903
ACEBMG_04925	3.11934	-2.25384e-07	0.00144269	0.819174	0.999903
ACEBMG_04930	10.6757	-2.03638e-07	0.00144269	0.887057	0.999903
ACEBMG_04935	7.82078	-6.20654e-07	0.00144269	0.695809	0.999903
ACEBMG_04940	5.51813	-4.74045e-07	0.00144269	0.72501	0.999903
ACEBMG_04945	9.02602	-1.54224e-07	0.00144269	0.924005	0.999903
ACEBMG_04950	6.15725	-1.35311e-06	0.00144269	0.342471	0.999903
ACEBMG_04955	0	NA	NA	NA	NA
ACEBMG_04960	0.732385	5.01279e-09	0.00144269	0.988398	0.999903
ACEBMG_04965	0.324842	-2.68986e-07	0.00144269	0.537231	0.999903
ACEBMG_04970	12.0468	1.03973e-06	0.00144269	0.589548	0.999903
ACEBMG_04975	90.343	-4.00721e-06	0.00144266	0.44314	0.999903
ACEBMG_04980	15.0225	2.64341e-06	0.00144269	0.208089	0.999903
ACEBMG_04985	6.96715	-3.7637e-07	0.00144269	0.796742	0.999903
ACEBMG_04990	0.647755	-5.10185e-07	0.00144269	0.22677	0.999903
ACEBMG_04995	0.516112	-4.10473e-07	0.00144269	0.325955	0.999903
ACEBMG_05000	1.81586	-7.56741e-07	0.00144269	0.296235	0.999903
ACEBMG_05005	2.27596	-7.05387e-07	0.00144269	0.408675	0.999903
ACEBMG_05010	17.6917	-3.59329e-07	0.00144269	0.880719	0.999903
ACEBMG_05015	1.63689	-7.86313e-08	0.00144269	0.913981	0.999903
ACEBMG_05020	6.73355	-3.94422e-07	0.00144269	0.790391	0.999903
ACEBMG_05025	0.542069	-4.25482e-07	0.00144269	0.308316	0.999903
ACEBMG_05030	34.434	5.01106e-07	0.00144268	0.881158	0.999903
ACEBMG_05035	4.11323	6.43495e-07	0.00144269	0.559657	0.999903
ACEBMG_05040	23.1128	-2.46002e-06	0.00144269	0.368372	0.999903
ACEBMG_05045	32.8718	-3.04143e-06	0.00144268	0.348061	0.999903
ACEBMG_05050	0.542069	-4.25482e-07	0.00144269	0.308316	0.999903
ACEBMG_05055	2.37815	3.60326e-07	0.00144269	0.68155	0.999903
ACEBMG_05060	4.78358	6.03948e-08	0.00144269	0.963808	0.999903
ACEBMG_05065	2.38897	8.71606e-07	0.00144269	0.310443	0.999903
ACEBMG_05070	1.37676	-3.03573e-07	0.00144269	0.638642	0.999903
ACEBMG_05075	12.2672	3.88664e-07	0.00144269	0.84726	0.999903
ACEBMG_05080	3.96952	-1.07372e-07	0.00144269	0.922138	0.999903
ACEBMG_05085	21.0321	-4.44249e-07	0.00144269	0.856306	0.999903
ACEBMG_05090	13.7653	2.9809e-07	0.00144269	0.890427	0.999903
ACEBMG_05095	9.28042	-1.23089e-06	0.00144269	0.460132	0.999903
ACEBMG_05100	1.38207	-5.68062e-07	0.00144269	0.356916	0.999903
ACEBMG_05105	7.7466	-1.17214e-07	0.00144269	0.939939	0.999903
ACEBMG_05125	65.3206	-2.43257e-06	0.00144267	0.594117	0.999903
ACEBMG_05130	37.8297	2.07303e-06	0.00144268	0.537848	0.999903
ACEBMG_05135	14.5116	-1.02525e-06	0.00144269	0.619796	0.999903
ACEBMG_05140	53.0791	-6.23184e-06	0.00144268	0.126511	0.999903
ACEBMG_05145	252.021	5.66614e-06	0.00144261	0.481961	0.999903
ACEBMG_05150	10.888	-6.43439e-07	0.00144269	0.732581	0.999903
ACEBMG_05155	7.17445	-1.37343e-06	0.00144269	0.363317	0.999903
ACEBMG_05160	7.48591	1.31754e-06	0.00144269	0.386798	0.999903
ACEBMG_05165	10.052	-3.01976e-07	0.00144269	0.863422	0.999903
ACEBMG_05170	5.15249	1.0112e-06	0.00144269	0.440676	0.999903
ACEBMG_05175	21.3141	1.52564e-08	0.00144269	0.996849	0.999903
ACEBMG_05180	34.9416	-1.69477e-06	0.00144268	0.606871	0.999903
ACEBMG_05185	11.512	-1.46717e-07	0.00144269	0.93613	0.999903
ACEBMG_05190	2.49367	-1.7117e-07	0.00144269	0.841278	0.999903
ACEBMG_05195	58.9234	4.41065e-06	0.00144267	0.29658	0.999903
ACEBMG_05200	10.4727	5.92397e-07	0.00144269	0.749812	0.999903
ACEBMG_05205	2.97598	-9.97099e-07	0.00144269	0.297255	0.999903
ACEBMG_05210	27.3182	-8.57306e-07	0.00144268	0.770947	0.999903
ACEBMG_05215	1.29974	-3.0556e-07	0.00144269	0.615723	0.999903
ACEBMG_05220	140.062	-1.26864e-06	0.00144264	0.840421	0.999903
ACEBMG_05225	648.821	-5.26185e-06	0.00144255	0.606652	0.999903
ACEBMG_05230	4.70204	8.75006e-07	0.00144269	0.475372	0.999903
ACEBMG_05235	10.6987	7.39129e-07	0.00144269	0.699238	0.999903
ACEBMG_05240	6.61122	1.13766e-07	0.00144269	0.940565	0.999903
ACEBMG_05245	249.744	-3.56462e-06	0.00144262	0.641449	0.999903
ACEBMG_05250	25.389	-6.06822e-07	0.00144268	0.828526	0.999903
ACEBMG_05255	5.85252	1.62102e-06	0.00144269	0.244173	0.999903
ACEBMG_05260	27.6432	-9.62546e-07	0.00144268	0.735386	0.999903
ACEBMG_05270	2.18506	-3.25076e-07	0.00144269	0.682975	0.999903
ACEBMG_05275	0.51455	1.02458e-07	0.00144269	0.752367	0.999903
ACEBMG_05280	1.13635	-4.41197e-07	0.00144269	0.448811	0.999903
ACEBMG_05285	0.796658	-1.52235e-07	0.00144269	0.75519	0.999903
ACEBMG_05290	29.8263	2.2975e-07	0.00144268	0.935633	0.999903
ACEBMG_05295	6.66193	1.13104e-07	0.00144269	0.939789	0.999903
ACEBMG_05300	2.16563	4.2751e-07	0.00144269	0.598608	0.999903
ACEBMG_05305	9.85301	-1.59558e-06	0.00144269	0.380256	0.999903
ACEBMG_05310	6.81173	3.63146e-07	0.00144269	0.808028	0.999903
ACEBMG_05315	2.56695	6.89824e-07	0.00144269	0.403209	0.999903
ACEBMG_05320	3.54125	-5.44743e-07	0.00144269	0.580929	0.999903
ACEBMG_05325	11.077	-4.8853e-07	0.00144269	0.791683	0.999903
ACEBMG_05330	18.0648	2.29e-06	0.00144269	0.351503	0.999903
ACEBMG_05335	2.06851	-1.13912e-06	0.00144269	0.106701	0.999903
ACEBMG_05340	0.604302	2.42737e-07	0.00144269	0.584307	0.999903
ACEBMG_05345	36.2248	-1.04283e-06	0.00144268	0.760114	0.999903
ACEBMG_05350	31.3888	1.44206e-06	0.00144268	0.645918	0.999903
ACEBMG_05355	15.3981	3.59976e-06	0.00144269	0.104744	0.999903
ACEBMG_05360	13.4281	-9.56859e-07	0.00144269	0.632596	0.999903
ACEBMG_05365	49.3501	-7.04649e-06	0.00144268	0.0663451	0.999903
ACEBMG_05370	0	NA	NA	NA	NA
ACEBMG_05375	0	NA	NA	NA	NA
ACEBMG_05380	0	NA	NA	NA	NA
ACEBMG_05385	0	NA	NA	NA	NA
ACEBMG_05390	0	NA	NA	NA	NA
ACEBMG_05395	0	NA	NA	NA	NA
ACEBMG_05400	0	NA	NA	NA	NA
ACEBMG_05405	16.3351	-1.78783e-06	0.00144269	0.420552	0.999903
ACEBMG_05410	19.2665	-1.33815e-06	0.00144269	0.588263	0.999903
ACEBMG_05415	4.89833	-8.16614e-07	0.00144269	0.507316	0.999903
ACEBMG_05420	30.0451	-3.8595e-06	0.00144268	0.208754	0.999903
ACEBMG_05425	15.6962	-7.66609e-07	0.00144269	0.723735	0.999903
ACEBMG_05430	13.2083	2.11624e-06	0.00144269	0.268906	0.999903
ACEBMG_05435	5.78962	1.00831e-06	0.00144269	0.473548	0.999903
ACEBMG_05440	11.7034	1.13043e-06	0.00144269	0.55412	0.999903
ACEBMG_05445	56.6478	5.3608e-06	0.00144268	0.196084	0.999903
ACEBMG_05450	21.7839	-2.20805e-06	0.00144269	0.39053	0.999903
ACEBMG_05455	30.4707	4.1966e-07	0.00144268	0.889407	0.999903
ACEBMG_05460	87.3846	-6.25929e-07	0.00144266	0.901795	0.999903
ACEBMG_05465	0.880374	2.00316e-07	0.00144269	0.69686	0.999903
ACEBMG_05470	3.03207	7.96776e-07	0.00144269	0.39052	0.999903
ACEBMG_05475	2.1935	-6.97176e-08	0.00144269	0.928144	0.999903
ACEBMG_05480	0	NA	NA	NA	NA
ACEBMG_05485	0	NA	NA	NA	NA
ACEBMG_05490	0.862573	1.45698e-07	0.00144269	0.766532	0.999903
ACEBMG_05495	1.57702	4.77797e-07	0.00144269	0.499145	0.999903
ACEBMG_05500	2.64174	2.47785e-07	0.00144269	0.788607	0.999903
ACEBMG_05505	10.1387	-8.50962e-07	0.00144269	0.627705	0.999903
ACEBMG_05510	2.94782	5.83469e-07	0.00144269	0.516362	0.999903
ACEBMG_05515	0.844232	6.87135e-07	0.00144269	0.152585	0.999903
ACEBMG_05520	2.76746	3.52182e-07	0.00144269	0.713697	0.999903
ACEBMG_05525	6.55571	9.90549e-07	0.00144269	0.452196	0.999903
ACEBMG_05530	10.0988	1.84226e-07	0.00144269	0.917397	0.999903
ACEBMG_05535	9.00674	-4.95758e-07	0.00144269	0.774768	0.999903
ACEBMG_05540	13.703	-1.06959e-06	0.00144269	0.600343	0.999903
ACEBMG_05545	5.34448	-3.25469e-08	0.00144269	0.97913	0.999903
ACEBMG_05550	12.2127	1.24707e-06	0.00144269	0.528439	0.999903
ACEBMG_05555	14.4901	4.17089e-07	0.00144269	0.845635	0.999903
ACEBMG_05560	10.9539	1.36535e-06	0.00144269	0.474472	0.999903
ACEBMG_05565	6.70868	-6.36709e-07	0.00144269	0.66476	0.999903
ACEBMG_05570	12.9805	1.55589e-06	0.00144269	0.450755	0.999903
ACEBMG_05575	7.10888	1.1521e-06	0.00144269	0.447358	0.999903
ACEBMG_05580	4.33985	4.55453e-07	0.00144269	0.682482	0.999903
ACEBMG_05585	15.0279	-1.40893e-06	0.00144269	0.52607	0.999903
ACEBMG_05590	13.5706	1.01685e-06	0.00144269	0.613294	0.999903
ACEBMG_05595	4.54986	-1.49427e-07	0.00144269	0.896021	0.999903
ACEBMG_05600	3.07152	-8.74321e-07	0.00144269	0.378086	0.999903
ACEBMG_05605	1076.65	1.72879e-05	0.00144258	0.156959	0.999903
ACEBMG_05610	1077.25	7.98323e-06	0.00144248	0.546779	0.999903
ACEBMG_05615	31.8564	-3.7905e-06	0.00144268	0.233681	0.999903
ACEBMG_05620	4.61862	5.42577e-07	0.00144269	0.666232	0.999903
ACEBMG_05625	0.189342	-1.40606e-07	0.0014427	0.792384	0.999903
ACEBMG_05630	61.2866	-2.09392e-06	0.00144267	0.625564	0.999903
ACEBMG_05635	5.23202	1.05974e-06	0.00144269	0.40174	0.999903
ACEBMG_05640	54.2127	-8.47481e-07	0.00144267	0.694673	0.999903
ACEBMG_05645	1.50549	-4.13521e-07	0.00144269	0.516475	0.999903
ACEBMG_05650	66.1209	-9.90382e-07	0.00144267	0.819436	0.999903
ACEBMG_05655	7.12063	9.66397e-07	0.00144269	0.533806	0.999903
ACEBMG_05660	91.6018	3.62676e-06	0.00144266	0.500646	0.999903
ACEBMG_05665	219.346	-7.26035e-06	0.00144263	0.318767	0.999903
ACEBMG_05670	12.3566	-1.45934e-06	0.00144269	0.473774	0.999903
ACEBMG_05675	9.92593	-1.62865e-06	0.00144269	0.350058	0.999903
ACEBMG_05680	7.39912	1.67504e-06	0.00144269	0.270289	0.999903
ACEBMG_05685	1.57811	2.27665e-07	0.00144269	0.757706	0.999903
ACEBMG_05690	3.1995	4.62355e-08	0.00144269	0.965601	0.999903
ACEBMG_05695	81.9175	2.65334e-06	0.00144266	0.599942	0.999903
ACEBMG_05700	44.2417	-4.14606e-06	0.00144268	0.244581	0.999903
ACEBMG_05705	23.3567	-2.95757e-06	0.00144269	0.264934	0.999903
ACEBMG_05710	169.334	4.0355e-06	0.00144264	0.465255	0.999903
ACEBMG_05715	56.7748	1.13441e-06	0.00144267	0.787622	0.999903
ACEBMG_05720	27.8407	5.661e-07	0.00144268	0.851514	0.999903
ACEBMG_05725	53.3731	-7.93246e-06	0.00144268	0.042975	0.999903
ACEBMG_05730	14.5774	4.99044e-07	0.00144269	0.818508	0.999903
ACEBMG_05735	89.5502	-3.20053e-06	0.00144266	0.542664	0.999903
ACEBMG_05740	301.17	6.50695e-06	0.0014426	0.444688	0.999903
ACEBMG_05745	174.829	1.03449e-05	0.00144265	0.120145	0.999903
ACEBMG_05750	1092.62	9.53166e-07	0.00144248	0.887154	0.999903
ACEBMG_05755	2057.85	0.121591	0.100266	0.00345195	0.999903
ACEBMG_05760	7.53607	4.3032e-07	0.00144269	0.787274	0.999903
ACEBMG_05765	232.014	3.59288e-06	0.00144262	0.633065	0.999903
ACEBMG_05770	613.175	1.73486e-05	0.0014426	0.0762443	0.999903
ACEBMG_05775	472.408	1.03844e-05	0.0014426	0.253787	0.999903
ACEBMG_05780	412.19	1.76337e-05	0.00144267	0.0214811	0.999903
ACEBMG_05785	782.49	2.08625e-05	0.00144258	0.346716	0.999903
ACEBMG_05790	198.1	1.32645e-05	0.00144266	0.0511711	0.999903
ACEBMG_05795	260.061	-3.75027e-06	0.0014426	0.647116	0.999903
ACEBMG_05800	568.482	-6.95045e-07	0.00144257	0.940705	0.999903
ACEBMG_05805	251.664	1.22488e-05	0.00144265	0.0876888	0.999903
ACEBMG_05810	157.936	3.99454e-06	0.00144263	0.554682	0.999903
ACEBMG_05815	250.451	1.71872e-05	0.00144266	0.0393995	0.999903
ACEBMG_05820	185.322	3.08794e-06	0.00144263	0.771283	0.999903
ACEBMG_05825	247.616	1.09134e-05	0.00144265	0.110158	0.999903
ACEBMG_05830	299.655	7.8214e-06	0.00144261	0.352147	0.999903
ACEBMG_05835	421.57	1.9361e-05	0.00144265	0.0356279	0.999903
ACEBMG_05840	233.232	1.1617e-05	0.00144264	0.124797	0.999903
ACEBMG_05845	157.4	1.46101e-05	0.00144267	0.0241392	0.999903
ACEBMG_05850	333.078	2.07514e-05	0.00144268	0.00978312	0.999903
ACEBMG_05855	19.1272	1.885e-07	0.00144269	0.936709	0.999903
ACEBMG_05860	179	2.6336e-06	0.00144263	0.710377	0.999903
ACEBMG_05865	439.642	6.7058e-06	0.00144255	0.381684	0.999903
ACEBMG_05870	59.861	1.92558e-06	0.00144267	0.649612	0.999903
ACEBMG_05875	34.6581	-2.99393e-06	0.00144268	0.347925	0.999903
ACEBMG_05880	14.6687	2.17361e-06	0.00144269	0.321054	0.999903
ACEBMG_05885	576.277	7.53936e-06	0.00144257	0.453123	0.999903
ACEBMG_05890	241.166	-5.01794e-06	0.00144263	0.673662	0.999903
ACEBMG_05895	167.965	7.71589e-06	0.00144264	0.200254	0.999903
ACEBMG_05900	336.569	1.8247e-05	0.00144265	0.0383673	0.999903
ACEBMG_05905	415.689	1.54091e-06	0.00144256	0.527291	0.999903
ACEBMG_05910	206.207	-8.13958e-07	0.00144262	0.910658	0.999903
ACEBMG_05915	56.1581	2.45444e-06	0.00144267	0.55195	0.999903
ACEBMG_05920	35.3183	-2.86171e-06	0.00144268	0.397367	0.999903
ACEBMG_05925	344.813	5.74529e-06	0.00144261	0.482635	0.999903
ACEBMG_05930	309.554	1.54671e-06	0.0014426	0.853445	0.999903
ACEBMG_05935	93.1411	1.74946e-06	0.00144266	0.115544	0.999903
ACEBMG_05940	17.7921	2.83854e-06	0.00144269	0.236273	0.999903
ACEBMG_05945	229.349	1.55401e-06	0.00144261	0.800215	0.999903
ACEBMG_05950	27.0185	-2.32598e-06	0.00144268	0.427385	0.999903
ACEBMG_05955	29.4877	-3.62217e-06	0.00144268	0.24292	0.999903
ACEBMG_05960	9.59799	-1.21091e-06	0.00144269	0.470568	0.999903
ACEBMG_05965	47.1546	2.06992e-06	0.00144268	0.593625	0.999903
ACEBMG_05970	25.0472	-2.99863e-06	0.00144269	0.283737	0.999903
ACEBMG_05975	35.7261	2.96348e-06	0.00144268	0.341317	0.999903
ACEBMG_05980	14.548	2.49829e-06	0.00144269	0.246382	0.999903
ACEBMG_05985	12.7376	1.3865e-06	0.00144269	0.503439	0.999903
ACEBMG_05990	52.6126	-1.44017e-06	0.00144267	0.713217	0.999903
ACEBMG_05995	11.2298	-1.22166e-06	0.00144269	0.507201	0.999903
ACEBMG_06000	501.994	-2.16802e-05	0.00144262	0.450958	0.999903
ACEBMG_06005	1.63835	4.39955e-07	0.00144269	0.482458	0.999903
ACEBMG_06010	5.17256	-4.26237e-07	0.00144269	0.710188	0.999903
ACEBMG_06015	7.66517	-8.22567e-07	0.00144269	0.601118	0.999903
ACEBMG_06020	7.79496	-1.34586e-06	0.00144269	0.364777	0.999903
ACEBMG_06025	20.6365	1.06329e-06	0.00144269	0.684964	0.999903
ACEBMG_06030	207.739	1.42911e-05	0.00144265	0.0597777	0.999903
ACEBMG_06035	0.972722	2.01473e-07	0.00144269	0.712513	0.999903
ACEBMG_06040	2.42799	-2.78356e-07	0.00144269	0.739584	0.999903
ACEBMG_06045	97.3161	-2.7105e-06	0.00144266	0.577882	0.999903
ACEBMG_06050	61.1859	5.28612e-07	0.00144267	0.903952	0.999903
ACEBMG_06055	23.4864	1.30406e-06	0.00144269	0.628908	0.999903
ACEBMG_06060	33.635	-7.85259e-08	0.00144268	0.979419	0.999903
ACEBMG_06065	10.6602	7.16838e-07	0.00144269	0.707044	0.999903
ACEBMG_06070	52.5251	2.48324e-06	0.00144267	0.527385	0.999903
ACEBMG_06075	136.699	3.2536e-06	0.00144265	0.595458	0.999903
ACEBMG_06080	258.113	4.47857e-06	0.0014426	0.59897	0.999903
ACEBMG_06085	20.9635	1.76343e-06	0.00144269	0.491151	0.999903
ACEBMG_06090	108.037	5.45102e-06	0.00144265	0.346881	0.999903
ACEBMG_06095	40.354	-1.27486e-06	0.00144268	0.720173	0.999903
ACEBMG_06100	8.73724	8.80546e-07	0.00144269	0.599802	0.999903
ACEBMG_06105	4.94063	-5.06704e-07	0.00144269	0.69571	0.999903
ACEBMG_06110	191.926	1.21245e-05	0.00144265	0.0940832	0.999903
ACEBMG_06115	167.648	-2.35735e-06	0.00144264	0.712578	0.999903
ACEBMG_06120	33.2422	-1.95111e-06	0.00144268	0.546688	0.999903
ACEBMG_06125	40.6948	-7.61979e-07	0.00144268	0.824229	0.999903
ACEBMG_06130	101.747	9.06013e-06	0.00144267	0.903401	0.999903
ACEBMG_06135	32.4794	4.97304e-06	0.00144269	0.125519	0.999903
ACEBMG_06140	7.53462	-7.38657e-07	0.00144269	0.629862	0.999903
ACEBMG_06145	42.5207	6.38922e-08	0.00144268	0.985707	0.999903
ACEBMG_06150	133.66	-1.35122e-06	0.00144264	0.508648	0.999903
ACEBMG_06155	124.89	4.72421e-06	0.00144265	0.447746	0.999903
ACEBMG_06160	15.1897	3.104e-08	0.00144269	0.990466	0.999903
ACEBMG_06165	18.2895	-1.5142e-06	0.00144269	0.531806	0.999903
ACEBMG_06170	7.06007	-1.98444e-06	0.00144269	0.194534	0.999903
ACEBMG_06175	56.3856	3.12911e-06	0.00144268	0.40621	0.999903
ACEBMG_06180	931.558	2.15794e-05	0.0014426	0.0536848	0.999903
ACEBMG_06185	21.7917	-1.39553e-06	0.00144269	0.596129	0.999903
ACEBMG_06190	14.6977	-1.82445e-06	0.00144269	0.391727	0.999903
ACEBMG_06195	13.9836	-8.21501e-07	0.00144269	0.700986	0.999903
ACEBMG_06200	63.0593	3.99618e-06	0.00144267	0.357741	0.999903
ACEBMG_06205	1.00193	-5.41593e-07	0.00144269	0.258936	0.999903
ACEBMG_06210	7.69615	-1.03103e-07	0.00144269	0.946277	0.999903
ACEBMG_06215	1.8773	-5.49278e-07	0.00144269	0.477263	0.999903
ACEBMG_06220	7.01475	-1.19223e-06	0.00144269	0.410633	0.999903
ACEBMG_06225	2.95818	5.6711e-07	0.00144269	0.569576	0.999903
ACEBMG_06230	27.5896	2.2512e-07	0.00144268	0.93717	0.999903
ACEBMG_06235	57.8728	1.92277e-06	0.00144268	0.610118	0.999903
ACEBMG_06240	88.6694	-4.72679e-07	0.00144266	0.623042	0.999903
ACEBMG_06245	415.322	-6.81339e-06	0.00144259	0.452717	0.999903
ACEBMG_06250	789.35	2.38703e-05	0.00144263	0.357085	0.999903
ACEBMG_06255	136.257	4.88914e-06	0.00144265	0.412676	0.999903
ACEBMG_06260	129.853	3.53753e-06	0.00144265	0.54319	0.999903
ACEBMG_06265	34.9717	2.54976e-06	0.00144268	0.444256	0.999903
ACEBMG_06270	26.6249	1.03357e-06	0.00144268	0.724729	0.999903
ACEBMG_06275	8.7524	-1.04593e-06	0.00144269	0.532454	0.999903
ACEBMG_06280	38.9712	2.29373e-06	0.00144268	0.514912	0.999903
ACEBMG_06285	6.98729	-1.84457e-06	0.00144269	0.202923	0.999903
ACEBMG_06290	12.0339	-1.52347e-06	0.00144269	0.428168	0.999903
ACEBMG_06295	26.7189	-2.37316e-06	0.00144268	0.417836	0.999903
ACEBMG_06300	0.65005	-1.23457e-08	0.00144269	0.980024	0.999903
ACEBMG_06305	117.426	1.228e-05	0.00144267	0.0386318	0.999903
ACEBMG_06310	71.5091	-2.32167e-06	0.00144266	0.627272	0.999903
ACEBMG_06315	14.8074	3.94119e-06	0.00144269	0.0614025	0.999903
ACEBMG_06320	19.9997	1.79103e-06	0.00144269	0.465303	0.999903
ACEBMG_06325	40.7898	9.05571e-07	0.00144268	0.797715	0.999903
ACEBMG_06330	2.0754	3.75361e-07	0.00144269	0.644159	0.999903
ACEBMG_06335	6.37727	2.34305e-06	0.00144269	0.0983614	0.999903
ACEBMG_06340	8.27953	-1.41831e-06	0.00144269	0.386351	0.999903
ACEBMG_06345	6.5043	-1.91841e-06	0.00144269	0.179902	0.999903
ACEBMG_06350	10.2276	-1.64788e-06	0.00144269	0.370532	0.999903
ACEBMG_06355	23.0344	1.32166e-06	0.00144269	0.612358	0.999903
ACEBMG_06360	7.38291	-1.50223e-06	0.00144269	0.327477	0.999903
ACEBMG_06365	1.06254	-2.36858e-07	0.00144269	0.959999	0.999903
ACEBMG_06370	6.42332	-1.02001e-06	0.00144269	0.448848	0.999903
ACEBMG_06380	9.36743	-1.78268e-07	0.00144269	0.917461	0.999903
ACEBMG_06385	26.167	1.92819e-06	0.00144268	0.497299	0.999903
ACEBMG_06390	27.4162	3.15563e-06	0.00144268	0.290165	0.999903
ACEBMG_06395	48.0014	-2.7068e-06	0.00144268	0.487058	0.999903
ACEBMG_06400	35.9707	-1.48927e-06	0.00144268	0.652579	0.999903
ACEBMG_06405	51.3379	-9.66506e-07	0.00144267	0.811332	0.999903
ACEBMG_06410	151.749	3.71946e-05	0.00144287	0.1596	0.999903
ACEBMG_06415	27.307	2.31676e-06	0.00144268	0.425495	0.999903
ACEBMG_06420	241.628	-4.02764e-06	0.00144261	0.613114	0.999903
ACEBMG_06425	15.7904	-1.64216e-07	0.00144269	0.940162	0.999903
ACEBMG_06430	22.3717	1.06243e-06	0.00144269	0.679518	0.999903
ACEBMG_06435	12.7665	-8.55918e-07	0.00144269	0.672072	0.999903
ACEBMG_06440	1.81912	4.24218e-07	0.00144269	0.573577	0.999903
ACEBMG_06445	67.505	3.36722e-06	0.00144267	0.466258	0.999903
ACEBMG_06450	76.2954	8.42948e-09	0.00144266	0.999808	0.999903
ACEBMG_06455	10.5852	1.42935e-06	0.00144269	0.43427	0.999903
ACEBMG_06460	20.7205	-1.98367e-06	0.00144269	0.448821	0.999903
ACEBMG_06465	185.473	1.83118e-06	0.00144262	0.80236	0.999903
ACEBMG_06470	43.1621	8.00528e-07	0.00144268	0.838916	0.999903
ACEBMG_06475	42.0383	-1.6505e-06	0.00144268	0.6514	0.999903
ACEBMG_06480	29.1669	1.32068e-06	0.00144268	0.667579	0.999903
ACEBMG_06485	42.3798	-5.25537e-07	0.00144268	0.884087	0.999903
ACEBMG_06490	17.9481	-1.54809e-08	0.00144269	0.993373	0.999903
ACEBMG_06495	103.715	-4.95836e-06	0.00144266	0.355606	0.999903
ACEBMG_06500	53.1822	7.10208e-06	0.00144268	0.066226	0.999903
ACEBMG_06505	21.0424	-1.2968e-06	0.00144269	0.605323	0.999903
ACEBMG_06510	4.92077	-1.53323e-07	0.00144269	0.900104	0.999903
ACEBMG_06515	72.0431	2.51425e-05	0.00144277	0.334555	0.999903
ACEBMG_06520	85.4414	-5.86509e-06	0.00144267	0.243406	0.999903
ACEBMG_06525	31.7464	-5.21633e-07	0.00144268	0.890626	0.999903
ACEBMG_06530	641.207	-1.5967e-06	0.00144253	0.885441	0.999903
ACEBMG_06535	128.433	-1.13343e-07	0.00144265	0.983617	0.999903
ACEBMG_06545	12.7476	-3.26878e-07	0.00144269	0.869948	0.999903
ACEBMG_06550	15.8784	-1.54931e-06	0.00144269	0.499702	0.999903
ACEBMG_06555	28.6102	1.1137e-06	0.00144268	0.704881	0.999903
ACEBMG_06560	27.3321	2.13245e-07	0.00144268	0.943376	0.999903
ACEBMG_06565	18.3681	1.07623e-06	0.00144269	0.649874	0.999903
ACEBMG_06570	8.79893	-7.09772e-07	0.00144269	0.670957	0.999903
ACEBMG_06575	1695.78	1.9482e-05	0.0014425	0.143799	0.999903
ACEBMG_06580	24.3841	1.0618e-06	0.00144269	0.692333	0.999903
ACEBMG_06585	0.802337	1.29047e-07	0.00144269	0.799747	0.999903
ACEBMG_06590	138.028	4.35212e-06	0.00144265	0.474037	0.999903
ACEBMG_06595	245.145	1.49616e-05	0.00144264	0.340841	0.999903
ACEBMG_06600	25.3797	1.28946e-06	0.00144268	0.646673	0.999903
ACEBMG_06605	32.9286	-2.20932e-06	0.00144268	0.486004	0.999903
ACEBMG_06610	6.14	-1.0213e-06	0.00144269	0.473503	0.999903
ACEBMG_06615	44.5014	4.91443e-06	0.00144268	0.194036	0.999903
ACEBMG_06620	47.5301	2.01566e-06	0.00144268	0.602438	0.999903
ACEBMG_06625	91.1383	4.1742e-06	0.00144266	0.42928	0.999903
ACEBMG_06630	125.586	-2.83884e-07	0.00144265	0.958441	0.999903
ACEBMG_06635	129.675	-5.55939e-06	0.00144265	0.618639	0.999903
ACEBMG_06640	13.3235	1.58285e-06	0.00144269	0.430501	0.999903
ACEBMG_06650	26.97	-4.69637e-07	0.00144268	0.872995	0.999903
ACEBMG_06655	22.4858	6.57306e-07	0.00144268	0.811721	0.999903
ACEBMG_06660	5.36981	-1.46428e-06	0.00144269	0.255004	0.999903
ACEBMG_06665	10.2313	-2.41504e-06	0.00144269	0.187614	0.999903
ACEBMG_06670	0.86101	7.08809e-07	0.00144269	0.1298	0.999903
ACEBMG_06675	0.822614	-1.80574e-07	0.00144269	0.725059	0.999903
ACEBMG_06680	15.0439	3.92616e-07	0.00144269	0.862122	0.999903
ACEBMG_06685	1.95981	-4.03976e-07	0.00144269	0.6242	0.999903
ACEBMG_06690	22.2522	-3.11875e-07	0.00144268	0.906378	0.999903
ACEBMG_06695	322.939	-5.02412e-08	0.00144258	0.994696	0.999903
ACEBMG_06700	4.62292	4.61231e-07	0.00144269	0.711733	0.999903
ACEBMG_06705	58.6337	-3.6766e-06	0.00144267	0.387994	0.999903
ACEBMG_06710	18.0911	8.85195e-07	0.00144269	0.705832	0.999903
ACEBMG_06715	45.31	1.28576e-06	0.00144268	0.736863	0.999903
ACEBMG_06720	114.65	-2.34223e-07	0.00144265	0.934322	0.999903
ACEBMG_06725	16.6213	1.00684e-06	0.00144269	0.666008	0.999903
ACEBMG_06730	33.3568	-1.84995e-06	0.00144268	0.572274	0.999903
ACEBMG_06735	41.545	5.57017e-06	0.00144268	0.129282	0.999903
ACEBMG_06745	1.70051	-3.57201e-07	0.00144269	0.631483	0.999903
ACEBMG_06750	4.22883	-2.15192e-06	0.00144269	0.0568137	0.999903
ACEBMG_06755	3.71192	-2.87342e-07	0.00144269	0.796642	0.999903
ACEBMG_06760	6.17146	-2.0707e-07	0.00144269	0.873933	0.999903
ACEBMG_06765	18.9479	1.87895e-06	0.00144269	0.439869	0.999903
ACEBMG_06770	30.9961	-7.32498e-06	0.00144269	0.288297	0.999903
ACEBMG_06775	24.6865	2.83413e-06	0.00144269	0.30709	0.999903
ACEBMG_06780	19.1778	3.70463e-06	0.00144269	0.127621	0.999903
ACEBMG_06785	48.2353	4.23949e-07	0.00144267	0.913565	0.999903
ACEBMG_06790	11.9033	-8.96881e-08	0.00144269	0.961212	0.999903
ACEBMG_06795	3.36048	2.25532e-07	0.00144269	0.831191	0.999903
ACEBMG_06800	20.3171	1.98476e-06	0.00144269	0.432107	0.999903
ACEBMG_06805	11.7802	-1.6414e-06	0.00144269	0.383167	0.999903
ACEBMG_06810	9.23225	1.04616e-06	0.00144269	0.552343	0.999903
ACEBMG_06815	10.7665	5.16553e-07	0.00144269	0.781451	0.999903
ACEBMG_06820	6.2405	3.07298e-07	0.00144269	0.83162	0.999903
ACEBMG_06825	48.7073	2.42428e-07	0.00144267	0.941811	0.999903
ACEBMG_06830	180.568	5.95171e-06	0.00144264	0.351278	0.999903
ACEBMG_06835	173.109	2.09002e-06	0.00144263	0.789718	0.999903
ACEBMG_06840	692.028	7.52539e-08	0.00144253	0.971557	0.999903
ACEBMG_06845	34.537	-8.10775e-07	0.00144268	0.808412	0.999903
ACEBMG_06850	208.383	-3.17059e-06	0.00144263	0.646999	0.999903
ACEBMG_06855	13.2254	-4.27084e-08	0.00144269	0.981584	0.999903
ACEBMG_06860	17.8466	-5.70574e-07	0.00144269	0.794053	0.999903
ACEBMG_06865	2.0777	1.29098e-06	0.00144269	0.109549	0.999903
ACEBMG_06870	6.74489	-5.44724e-07	0.00144269	0.699328	0.999903
ACEBMG_06875	71.2233	3.6734e-06	0.00144267	0.428351	0.999903
ACEBMG_06880	0.944837	2.23981e-07	0.00144269	0.678667	0.999903
ACEBMG_06885	8.28998	1.11224e-07	0.00144269	0.947271	0.999903
ACEBMG_06890	4.34824	1.04589e-06	0.00144269	0.357153	0.999903
ACEBMG_06895	11.7578	9.63418e-07	0.00144269	0.605942	0.999903
ACEBMG_06900	7.7769	6.53305e-07	0.00144269	0.670735	0.999903
ACEBMG_06905	1.64173	-4.63912e-08	0.00144269	0.949707	0.999903
ACEBMG_06910	16.1967	-1.10716e-06	0.00144269	0.623503	0.999903
ACEBMG_06915	12.1731	1.97268e-06	0.00144269	0.309277	0.999903
ACEBMG_06920	10.8177	2.1187e-07	0.00144269	0.908751	0.999903
ACEBMG_06925	69.7988	4.32668e-06	0.00144267	0.302695	0.999903
ACEBMG_06930	20.4573	1.36602e-06	0.00144269	0.597684	0.999903
ACEBMG_06935	17.2676	-4.20693e-06	0.00144269	0.317436	0.999903
ACEBMG_06940	1.98867	2.63568e-07	0.00144269	0.743087	0.999903
ACEBMG_06945	22.0384	-1.0874e-06	0.00144269	0.680698	0.999903
ACEBMG_06950	0.515635	-1.38198e-07	0.00144269	0.705569	0.999903
ACEBMG_06955	0.324842	-2.68986e-07	0.00144269	0.537231	0.999903
ACEBMG_06960	22.7895	3.88047e-08	0.00144269	0.99	0.999903
ACEBMG_06965	5.03504	7.07343e-07	0.00144269	0.556924	0.999903
ACEBMG_06970	35.8463	-2.43137e-06	0.00144268	0.424915	0.999903
ACEBMG_06975	5.83928	3.40095e-07	0.00144269	0.79996	0.999903
ACEBMG_06980	5.18314	-5.26322e-07	0.00144269	0.686415	0.999903
ACEBMG_06985	26.6248	1.55157e-06	0.00144268	0.576156	0.999903
ACEBMG_06990	11.3621	-6.91847e-07	0.00144269	0.717326	0.999903
ACEBMG_06995	69.2042	-4.64668e-07	0.00144267	0.917662	0.999903
ACEBMG_07000	24.0927	-1.69882e-06	0.00144268	0.539328	0.999903
ACEBMG_07005	16.3818	-2.33166e-06	0.00144269	0.30544	0.999903
ACEBMG_07010	73.4738	-3.10415e-06	0.00144267	0.490723	0.999903
ACEBMG_07015	35.7314	2.94576e-06	0.00144268	0.386867	0.999903
ACEBMG_07020	47.8624	-1.79765e-06	0.00144268	0.637831	0.999903
ACEBMG_07025	89.2274	2.50378e-06	0.00144266	0.6308	0.999903
ACEBMG_07030	65.9701	5.36146e-06	0.00144267	0.231489	0.999903
ACEBMG_07035	15.9856	4.09779e-07	0.00144269	0.860345	0.999903
ACEBMG_07040	8.52254	-5.0807e-07	0.00144269	0.762641	0.999903
ACEBMG_07045	80.8861	-5.94874e-06	0.00144267	0.212851	0.999903
ACEBMG_07050	12.4004	1.07384e-06	0.00144269	0.59298	0.999903
ACEBMG_07055	4.93865	1.37054e-06	0.00144269	0.257387	0.999903
ACEBMG_07060	5.517	3.6672e-07	0.00144269	0.778257	0.999903
ACEBMG_07065	57.0192	7.43891e-07	0.00144267	0.878773	0.999903
ACEBMG_07070	25.7779	2.11847e-06	0.00144268	0.470177	0.999903
ACEBMG_07075	11.8316	8.6404e-07	0.00144269	0.66575	0.999903
ACEBMG_07080	6.53148	-4.94392e-08	0.00144269	0.970572	0.999903
ACEBMG_07085	4.51788	-7.33427e-07	0.00144269	0.515956	0.999903
ACEBMG_07095	37.5565	7.80231e-07	0.00144268	0.824624	0.999903
ACEBMG_07100	117.22	1.35023e-05	0.00144268	0.678855	0.999903
ACEBMG_07105	226.985	1.82304e-06	0.00144262	0.811612	0.999903
ACEBMG_07110	19.1638	3.73425e-07	0.00144269	0.874566	0.999903
ACEBMG_07115	188.232	1.19058e-06	0.00144264	0.854141	0.999903
ACEBMG_07120	23.4717	-1.90052e-07	0.00144268	0.942861	0.999903
ACEBMG_07125	4.2596	1.92653e-07	0.00144269	0.867859	0.999903
ACEBMG_07130	10.4627	1.55825e-06	0.00144269	0.405469	0.999903
ACEBMG_07135	14.8645	-7.32161e-07	0.00144269	0.726291	0.999903
ACEBMG_07140	90.6926	3.46742e-06	0.00144267	0.468482	0.999903
ACEBMG_07145	2.68541	6.03254e-07	0.00144269	0.496074	0.999903
ACEBMG_07150	15.3055	-1.26407e-06	0.00144269	0.557712	0.999903
ACEBMG_07155	2.46251	-7.31206e-07	0.00144269	0.385241	0.999903
ACEBMG_07160	64.8215	3.4826e-06	0.00144267	0.409746	0.999903
ACEBMG_07165	15.1623	1.12488e-06	0.00144269	0.618606	0.999903
ACEBMG_07170	458.136	4.91915e-05	0.00144297	0.137141	0.999903
ACEBMG_07175	21.1671	-7.13069e-07	0.00144269	0.776835	0.999903
ACEBMG_07180	38.9608	-3.85996e-07	0.00144268	0.909316	0.999903
ACEBMG_07185	9.87095	-1.48522e-06	0.00144269	0.38688	0.999903
ACEBMG_07190	344.237	1.02082e-05	0.0014426	0.256381	0.999903
ACEBMG_07200	15.9008	9.18907e-07	0.00144269	0.673875	0.999903
ACEBMG_07205	3.96236	-4.99896e-07	0.00144269	0.661066	0.999903
ACEBMG_07210	9.70924	4.98388e-07	0.00144269	0.784445	0.999903
ACEBMG_07215	15.6842	4.9458e-07	0.00144269	0.826235	0.999903
ACEBMG_07220	69.3673	1.18373e-06	0.00144267	0.793085	0.999903
ACEBMG_07225	3.04312	-2.68503e-07	0.00144269	0.77463	0.999903
ACEBMG_07230	1.54532	-9.89163e-07	0.00144269	0.0910577	0.999903
ACEBMG_07235	3.34841	-1.12339e-07	0.00144269	0.894381	0.999903
ACEBMG_07240	6.44625	-1.01402e-06	0.00144269	0.471233	0.999903
ACEBMG_07245	69.0721	1.36984e-06	0.00144267	0.753414	0.999903
ACEBMG_07250	37.6096	2.85435e-06	0.00144268	0.385273	0.999903
ACEBMG_07255	202.957	2.26646e-06	0.00144262	0.757838	0.999903
ACEBMG_07260	16.5751	1.51838e-06	0.00144269	0.513416	0.999903
ACEBMG_07265	109.345	-1.05899e-05	0.00144267	0.0531676	0.999903
ACEBMG_07270	79.9493	-4.50281e-06	0.00144266	0.366665	0.999903
ACEBMG_07275	26.0417	-2.40088e-07	0.00144268	0.932277	0.999903
ACEBMG_07280	16.6422	7.6296e-07	0.00144269	0.725704	0.999903
ACEBMG_07285	28.0123	4.40233e-07	0.00144268	0.885656	0.999903
ACEBMG_07290	6.41136	-9.68884e-07	0.00144269	0.505679	0.999903
ACEBMG_07295	14.0543	5.26679e-07	0.00144269	0.80536	0.999903
ACEBMG_07300	32.6613	-1.68146e-06	0.00144268	0.603196	0.999903
ACEBMG_07305	25.7652	3.23296e-07	0.00144268	0.913161	0.999903
ACEBMG_07310	48.4859	1.209e-07	0.00144267	0.945541	0.999903
ACEBMG_07315	5.04439	-6.07642e-07	0.00144269	0.637359	0.999903
ACEBMG_07320	317.555	-4.88473e-06	0.00144262	0.510607	0.999903
ACEBMG_07325	61.5688	-1.9443e-06	0.00144267	0.651428	0.999903
ACEBMG_07330	43.5328	-9.57416e-07	0.00144268	0.781507	0.999903
ACEBMG_07335	10.3302	5.20182e-07	0.00144269	0.748518	0.999903
ACEBMG_07340	40.9846	-1.52482e-06	0.00144268	0.66599	0.999903
ACEBMG_07345	31.5053	-9.79203e-06	0.0014427	0.530181	0.999903
ACEBMG_07350	29.5247	-1.23107e-06	0.00144268	0.682058	0.999903
ACEBMG_07355	323.525	-4.52438e-06	0.00144261	0.984134	0.999903
ACEBMG_07360	3.16763	-3.22529e-07	0.00144269	0.747864	0.999903
ACEBMG_07365	86.2469	-1.26953e-06	0.00144266	0.790425	0.999903
ACEBMG_07370	44.9729	-3.305e-06	0.00144268	0.383981	0.999903
ACEBMG_07375	25.7628	1.17841e-06	0.00144269	0.666758	0.999903
ACEBMG_07380	62.8618	3.53785e-06	0.00144268	0.371008	0.999903
ACEBMG_07385	20.2272	-1.94458e-06	0.00144269	0.397883	0.999903
ACEBMG_07390	4.2654	-1.4711e-06	0.00144269	0.189962	0.999903
ACEBMG_07395	3.5069	-1.02278e-07	0.00144269	0.918721	0.999903
ACEBMG_07400	3.19002	7.79309e-07	0.00144269	0.439403	0.999903
ACEBMG_07405	4.76953	5.47858e-07	0.00144269	0.656452	0.999903
ACEBMG_07410	1.53235	2.33516e-07	0.00144269	0.765754	0.999903
ACEBMG_07415	35.7737	7.69312e-07	0.00144268	0.822417	0.999903
ACEBMG_07420	8.42893	-2.48607e-08	0.00144269	0.986573	0.999903
ACEBMG_07425	20.6801	2.4043e-06	0.00144269	0.335765	0.999903
ACEBMG_07430	6.29355	1.76624e-07	0.00144269	0.902948	0.999903
ACEBMG_07435	3.02252	-5.3674e-07	0.00144269	0.586847	0.999903
ACEBMG_07440	5.41088	2.56874e-07	0.00144269	0.8518	0.999903
ACEBMG_07445	9.95118	1.05538e-06	0.00144269	0.532864	0.999903
ACEBMG_07450	18.7863	-2.00108e-07	0.00144269	0.92959	0.999903
ACEBMG_07455	5.78399	-2.27084e-06	0.00144269	0.0991065	0.999903
ACEBMG_07460	68.918	2.4432e-06	0.00144267	0.557781	0.999903
ACEBMG_07465	32.6289	2.2362e-06	0.00144268	0.472685	0.999903
ACEBMG_07470	266.089	1.74754e-06	0.00144262	0.798782	0.999903
ACEBMG_07475	18.3075	-1.37149e-06	0.00144269	0.568728	0.999903
ACEBMG_07480	883.334	-5.36848e-05	0.00144297	0.465195	0.999903
ACEBMG_07485	226.082	-3.95163e-07	0.00144262	0.955507	0.999903
ACEBMG_07490	227.624	9.51679e-06	0.00144263	0.202328	0.999903
ACEBMG_07495	153.324	5.39398e-06	0.00144264	0.395689	0.999903
ACEBMG_07500	8.41172	-3.4204e-06	0.00144269	0.0340822	0.999903
ACEBMG_07505	54.6662	3.01766e-06	0.00144267	0.468482	0.999903
ACEBMG_07510	28.5612	1.29563e-06	0.00144268	0.669983	0.999903
ACEBMG_07515	30.4196	2.93576e-07	0.00144268	0.925121	0.999903
ACEBMG_07520	1091.78	3.02002e-06	0.00144251	0.697637	0.999903
ACEBMG_07525	445.503	1.03616e-05	0.00144258	0.861412	0.999903
ACEBMG_07530	13.9591	-2.64267e-06	0.00144269	0.195269	0.999903
ACEBMG_07535	20.6123	-1.54169e-06	0.00144269	0.550803	0.999903
ACEBMG_07540	46.5476	1.07437e-06	0.00144268	0.745298	0.999903
ACEBMG_07545	12.2233	5.06254e-07	0.00144269	0.803722	0.999903
ACEBMG_07550	7.91208	-7.42944e-07	0.00144269	0.64529	0.999903
ACEBMG_07555	45.296	5.49021e-06	0.00144268	0.13012	0.999903
ACEBMG_07560	38.5871	-2.00806e-06	0.00144268	0.572083	0.999903
ACEBMG_07565	271.836	9.52217e-06	0.00144261	0.255472	0.999903
ACEBMG_07570	76.1094	-7.19057e-06	0.00144267	0.12881	0.999903
ACEBMG_07575	79.5065	2.53911e-06	0.00144266	0.611641	0.999903
ACEBMG_07580	12.7911	-5.1271e-08	0.00144269	0.977657	0.999903
ACEBMG_07585	68.7899	2.12846e-06	0.00144267	0.635597	0.999903
ACEBMG_07590	52.171	1.04754e-06	0.00144267	0.0733986	0.999903
ACEBMG_07595	31.4981	3.50506e-06	0.00144268	0.281988	0.999903
ACEBMG_07600	14.9994	-9.93505e-07	0.00144269	0.647097	0.999903
ACEBMG_07605	11.6493	-1.28979e-06	0.00144269	0.503523	0.999903
ACEBMG_07610	69.0823	3.63785e-06	0.00144267	0.42958	0.999903
ACEBMG_07615	30.7569	1.99849e-07	0.00144268	0.946367	0.999903
ACEBMG_07620	103.39	-6.81937e-07	0.00144266	0.683275	0.999903
ACEBMG_07625	5.23451	4.38923e-07	0.00144269	0.739356	0.999903
ACEBMG_07630	22.1085	-1.62395e-06	0.00144269	0.531094	0.999903
ACEBMG_07635	216.663	-8.56955e-06	0.00144262	0.732287	0.999903
ACEBMG_07640	27.1208	-6.4057e-08	0.00144268	0.980709	0.999903
ACEBMG_07645	14.2794	-2.25064e-06	0.00144269	0.288678	0.999903
ACEBMG_07650	90.4313	-7.40148e-07	0.00144266	0.886455	0.999903
ACEBMG_07655	79.0659	5.12894e-06	0.00144267	0.297896	0.999903
ACEBMG_07660	61.7479	5.17627e-06	0.00144268	0.213561	0.999903
ACEBMG_07665	62.373	4.24402e-06	0.00144267	0.310987	0.999903
ACEBMG_07670	55.4588	3.71899e-06	0.00144268	0.318235	0.999903
ACEBMG_07675	24.1408	-1.85155e-07	0.00144268	0.946065	0.999903
ACEBMG_07680	7.74694	-1.77512e-06	0.00144269	0.251195	0.999903
ACEBMG_07685	125.131	-7.63026e-06	0.00144266	0.41038	0.999903
ACEBMG_07690	38.2023	-2.6868e-06	0.00144268	0.424245	0.999903
ACEBMG_07695	358.411	6.12998e-06	0.00144258	0.507045	0.999903
ACEBMG_07705	375.118	1.27012e-05	0.00144262	0.113794	0.999903
ACEBMG_07710	5.13123	-4.84379e-07	0.00144269	0.705528	0.999903
ACEBMG_07715	11.323	9.11855e-07	0.00144269	0.611993	0.999903
ACEBMG_07720	11.3141	-1.66372e-06	0.00144269	0.364891	0.999903
ACEBMG_07725	7.72347	6.14127e-07	0.00144269	0.704001	0.999903
ACEBMG_07730	18.3395	-2.6785e-06	0.00144269	0.268324	0.999903
ACEBMG_07735	236.627	6.62004e-06	0.00144262	0.382351	0.999903
ACEBMG_07740	32.0615	4.27347e-06	0.00144268	0.176697	0.999903
ACEBMG_07745	19.7998	3.35788e-06	0.00144269	0.176131	0.999903
ACEBMG_07750	14.2221	4.87973e-07	0.00144269	0.821142	0.999903
ACEBMG_07755	29.9827	3.67974e-06	0.00144269	0.209443	0.999903
ACEBMG_07760	7.50231	-2.43482e-06	0.00144269	0.115453	0.999903
ACEBMG_07765	35.3939	1.56431e-06	0.00144268	0.645798	0.999903
ACEBMG_07770	7.31962	-7.45938e-07	0.00144269	0.633321	0.999903
ACEBMG_07775	20.4088	5.53826e-07	0.00144269	0.832078	0.999903
ACEBMG_07780	40.42	-1.1846e-06	0.00144268	0.733449	0.999903
ACEBMG_07785	391.081	1.57461e-05	0.00144261	0.0674305	0.999903
ACEBMG_07790	71.0137	-4.13444e-06	0.00144267	0.367763	0.999903
ACEBMG_07795	88.3035	-2.93857e-06	0.00144266	0.547473	0.999903
ACEBMG_07800	110.797	-5.01614e-07	0.00144265	0.926687	0.999903
ACEBMG_07805	42.0353	2.15181e-06	0.00144268	0.523799	0.999903
ACEBMG_07810	84.0778	1.1713e-06	0.00144266	0.818708	0.999903
ACEBMG_07815	29.3708	-5.07414e-06	0.00144269	0.401738	0.999903
ACEBMG_07820	35.9425	3.16237e-07	0.00144268	0.924388	0.999903
ACEBMG_07825	21.6684	1.1764e-06	0.00144269	0.660323	0.999903
ACEBMG_07830	43.5356	3.67409e-06	0.00144268	0.29769	0.999903
ACEBMG_07835	35.9732	-3.30507e-06	0.00144268	0.32198	0.999903
ACEBMG_07845	45.0014	4.15431e-06	0.00144268	0.27644	0.999903
ACEBMG_07850	10.9437	-1.69526e-07	0.00144269	0.924442	0.999903
ACEBMG_07855	4.56002	-1.577e-07	0.00144269	0.898224	0.999903
ACEBMG_07860	2.00465	2.27821e-08	0.00144269	0.978436	0.999903
ACEBMG_07865	1.02535	-6.02512e-07	0.00144269	0.237749	0.999903
ACEBMG_07870	0.134415	1.32474e-07	0.00144269	0.835082	0.999903
ACEBMG_07875	0.28863	2.33764e-07	0.00144269	0.611819	0.999903
ACEBMG_07880	0	NA	NA	NA	NA
ACEBMG_07885	0.154215	1.3372e-07	0.0014427	0.835082	0.999903
ACEBMG_07890	0	NA	NA	NA	NA
ACEBMG_07895	1.63943	-6.3814e-07	0.00144269	0.375052	0.999903
ACEBMG_07900	17.0322	5.19964e-08	0.00144269	0.984002	0.999903
ACEBMG_07905	135.707	7.53568e-07	0.00144265	0.845418	0.999903
ACEBMG_07910	132.807	6.88278e-06	0.00144265	0.25468	0.999903
ACEBMG_07915	139.259	8.82311e-06	0.00144265	0.167177	0.999903
ACEBMG_07920	32.8843	-1.50936e-06	0.00144268	0.637067	0.999903
ACEBMG_07930	44.5367	-1.66718e-06	0.00144268	0.662381	0.999903
ACEBMG_07935	13.0998	-3.18427e-07	0.00144269	0.875105	0.999903
ACEBMG_07940	15.6773	1.70239e-06	0.00144269	0.45289	0.999903
ACEBMG_07945	6.48537	1.26212e-06	0.00144269	0.383649	0.999903
ACEBMG_07950	1.64752	2.16379e-07	0.00144269	0.762323	0.999903
ACEBMG_07955	4.78767	-4.57119e-07	0.00144269	0.711071	0.999903
ACEBMG_07960	6.24948	-7.26357e-07	0.00144269	0.599027	0.999903
ACEBMG_07965	8.40328	3.45427e-07	0.00144269	0.821999	0.999903
ACEBMG_07970	18.2003	2.41408e-06	0.00144269	0.318535	0.999903
ACEBMG_07980	101.48	2.84906e-06	0.00144266	0.583257	0.999903
ACEBMG_07985	25.5027	1.87116e-06	0.00144269	0.485467	0.999903
ACEBMG_07990	8.71231	-1.05188e-06	0.00144269	0.536642	0.999903
ACEBMG_07995	118.048	-1.16184e-06	0.00144265	0.923278	0.999903
ACEBMG_08000	48.4417	2.01675e-06	0.00144267	0.609604	0.999903
ACEBMG_08005	154.223	6.16299e-06	0.00144264	0.347184	0.999903
ACEBMG_08010	157.789	-2.65135e-06	0.00144263	0.592644	0.999903
ACEBMG_08015	47.6399	7.29242e-07	0.00144267	0.858208	0.999903
ACEBMG_08020	212.032	4.73723e-06	0.00144263	0.516769	0.999903
ACEBMG_08025	21.1485	1.44702e-06	0.00144269	0.578464	0.999903
ACEBMG_08030	4.01251	-3.72788e-07	0.00144269	0.744307	0.999903
ACEBMG_08035	5.46279	-5.62205e-08	0.00144269	0.965137	0.999903
ACEBMG_08040	18.753	-1.2302e-06	0.00144269	0.619125	0.999903
ACEBMG_08045	29.6741	-1.66927e-06	0.00144268	0.573442	0.999903
ACEBMG_08050	39.5397	4.69014e-06	0.00144268	0.191057	0.999903
ACEBMG_08055	30.7549	-2.44468e-07	0.00144268	0.934418	0.999903
ACEBMG_08060	19.7298	2.26114e-06	0.00144269	0.363247	0.999903
ACEBMG_08065	22.4602	-1.00024e-06	0.00144268	0.712486	0.999903
ACEBMG_08070	4.74333	8.54115e-07	0.00144269	0.495236	0.999903
ACEBMG_08075	47.2015	5.40709e-07	0.00144267	0.884118	0.999903
ACEBMG_08080	12.0622	-8.47999e-07	0.00144269	0.669131	0.999903
ACEBMG_08085	161.256	3.80769e-06	0.00144264	0.569687	0.999903
ACEBMG_08090	17.0497	-5.25563e-07	0.00144269	0.82207	0.999903
ACEBMG_08095	19.2355	9.47178e-07	0.00144269	0.693654	0.999903
ACEBMG_08100	139.023	-8.7564e-06	0.00144266	0.154624	0.999903
ACEBMG_08105	113.06	5.72537e-07	0.00144265	0.702262	0.999903
ACEBMG_08110	78.1077	5.13463e-06	0.00144267	0.278469	0.999903
ACEBMG_08115	34.0976	-1.0403e-07	0.00144268	0.971443	0.999903
ACEBMG_08120	2.42813	3.61057e-07	0.00144269	0.69204	0.999903
ACEBMG_08125	90.1588	1.40164e-06	0.00144266	0.789442	0.999903
ACEBMG_08130	44.1309	-5.46559e-07	0.00144268	0.881794	0.999903
ACEBMG_08140	40.635	4.58443e-06	0.00144268	0.201519	0.999903
ACEBMG_08145	1.99161	4.4407e-08	0.00144269	0.956709	0.999903
ACEBMG_08150	6.17444	-3.45251e-08	0.00144269	0.977472	0.999903
ACEBMG_08155	0.323757	-3.39862e-08	0.00144269	0.971624	0.999903
ACEBMG_08160	1.09869	-2.19452e-07	0.00144269	0.722716	0.999903
ACEBMG_08165	6.53563	5.20357e-07	0.00144269	0.704288	0.999903
ACEBMG_08170	2.9247	3.92544e-07	0.00144269	0.652323	0.999903
ACEBMG_08175	14.8209	-9.28369e-07	0.00144269	0.619079	0.999903
ACEBMG_08180	0.134415	1.32474e-07	0.00144269	0.835082	0.999903
ACEBMG_08185	0.477972	1.01081e-07	0.00144269	0.789053	0.999903
ACEBMG_08190	0.910187	2.03649e-07	0.00144269	0.704005	0.999903
ACEBMG_08195	13.5249	-1.3119e-06	0.00144269	0.531058	0.999903
ACEBMG_08200	14.0106	-1.09756e-06	0.00144269	0.602825	0.999903
ACEBMG_08205	3.28721	8.12624e-07	0.00144269	0.423701	0.999903
ACEBMG_08210	3.94811	-7.44833e-07	0.00144269	0.517791	0.999903
ACEBMG_08215	51.8361	-2.8249e-06	0.00144267	0.477049	0.999903
ACEBMG_08220	393.326	-7.8304e-06	0.00144261	0.978559	0.999903
ACEBMG_08225	27.3832	-9.21605e-07	0.00144268	0.747824	0.999903
ACEBMG_08230	24.323	2.2687e-06	0.00144269	0.409279	0.999903
ACEBMG_08235	4.62328	1.04992e-06	0.00144269	0.389658	0.999903
ACEBMG_08245	68.3461	-1.38714e-06	0.00144267	0.755139	0.999903
ACEBMG_08250	25.607	1.33511e-06	0.00144269	0.625865	0.999903
ACEBMG_08255	64.6963	-9.28448e-08	0.00144267	0.890196	0.999903
ACEBMG_08260	140.131	2.65388e-06	0.00144264	0.854716	0.999903
ACEBMG_08265	50.73	6.33758e-06	0.00144268	0.0960791	0.999903
ACEBMG_08270	114.01	5.86831e-06	0.00144265	0.309866	0.999903
ACEBMG_08275	56.6566	5.14375e-06	0.00144268	0.214604	0.999903
ACEBMG_08280	42.8918	-4.14191e-07	0.00144268	0.900333	0.999903
ACEBMG_08285	60.3793	5.19676e-06	0.00144267	0.220336	0.999903
ACEBMG_08290	5.98119	4.88114e-07	0.00144269	0.711778	0.999903
ACEBMG_08295	10.9505	4.54172e-08	0.00144269	0.982701	0.999903
ACEBMG_08300	13.916	1.36589e-06	0.00144269	0.492169	0.999903
ACEBMG_08305	18.0489	3.07007e-08	0.00144269	0.991131	0.999903
ACEBMG_08310	18.3436	-1.81258e-06	0.00144269	0.443248	0.999903
ACEBMG_08315	125.734	8.99933e-06	0.00144266	0.129531	0.999903
ACEBMG_08320	25.3809	2.5062e-06	0.00144269	0.358672	0.999903
ACEBMG_08325	36.1119	1.33108e-06	0.00144268	0.694544	0.999903
ACEBMG_08330	14.0365	-8.83889e-07	0.00144269	0.679289	0.999903
ACEBMG_08335	8.3057	-5.32563e-07	0.00144269	0.734099	0.999903
ACEBMG_08340	62.1449	-3.95546e-07	0.00144267	0.934756	0.999903
ACEBMG_08345	36.8377	-9.74544e-07	0.00144268	0.770209	0.999903
ACEBMG_08350	19.7869	3.16664e-07	0.00144269	0.902788	0.999903
ACEBMG_08355	13.5993	2.43446e-06	0.00144269	0.208538	0.999903
ACEBMG_08360	7.18438	1.82866e-06	0.00144269	0.230738	0.999903
ACEBMG_08365	190.279	5.14301e-06	0.00144262	0.488302	0.999903
ACEBMG_08370	17.9941	1.01906e-07	0.00144269	0.967878	0.999903
ACEBMG_08375	26.7698	2.73337e-06	0.00144268	0.358388	0.999903
ACEBMG_08380	180.828	-8.16341e-06	0.00144264	0.22656	0.999903
ACEBMG_08385	31.9604	3.88571e-06	0.00144269	0.195079	0.999903
ACEBMG_08390	97.2721	3.32571e-06	0.00144266	0.538228	0.999903
ACEBMG_08395	0.90971	5.31904e-07	0.00144269	0.303835	0.999903
ACEBMG_08400	0.57726	4.5814e-07	0.00144269	0.285851	0.999903
ACEBMG_08405	3.49761	-3.99083e-07	0.00144269	0.684214	0.999903
ACEBMG_08410	4.71233	-4.72821e-07	0.00144269	0.691304	0.999903
ACEBMG_08415	6.85487	1.59526e-06	0.00144269	0.286392	0.999903
ACEBMG_08420	0.810055	-4.91177e-07	0.00144269	0.333385	0.999903
ACEBMG_08425	0.30843	2.16491e-07	0.00144269	0.615297	0.999903
ACEBMG_08430	1.66972	-1.01277e-06	0.00144269	0.163432	0.999903
ACEBMG_08435	8.23195	1.8398e-06	0.00144269	0.254934	0.999903
ACEBMG_08440	3.51812	-1.7724e-07	0.00144269	0.870937	0.999903
ACEBMG_08445	9.96183	-8.32369e-07	0.00144269	0.649249	0.999903
ACEBMG_08450	9.11101	-1.67426e-06	0.00144269	0.319426	0.999903
ACEBMG_08455	7.19082	6.58363e-07	0.00144269	0.670641	0.999903
ACEBMG_08460	25.4773	2.30459e-06	0.00144269	0.394057	0.999903
ACEBMG_08465	96.1075	-1.81993e-06	0.00144266	0.71273	0.999903
ACEBMG_08470	72.1931	2.92845e-06	0.00144267	0.499042	0.999903
ACEBMG_08475	21.183	2.39413e-06	0.00144269	0.363339	0.999903
ACEBMG_08480	88.3107	2.68141e-06	0.00144266	0.582536	0.999903
ACEBMG_08485	16.5254	1.66131e-06	0.00144269	0.479823	0.999903
ACEBMG_08490	3.63456	-2.46763e-07	0.00144269	0.812581	0.999903
ACEBMG_08495	0.381587	2.56188e-07	0.00144269	0.534151	0.999903
ACEBMG_08500	10.6128	-1.04148e-06	0.00144269	0.540869	0.999903
ACEBMG_08505	0	NA	NA	NA	NA
ACEBMG_08510	753.451	1.16709e-05	0.00144254	0.256771	0.999903
ACEBMG_08515	279.65	1.18086e-05	0.00144262	0.47541	0.999903
ACEBMG_08520	61.9613	3.79099e-06	0.00144267	0.365426	0.999903
ACEBMG_08525	193.978	1.34088e-05	0.00144267	0.165588	0.999903
ACEBMG_08530	89.8259	1.76315e-06	0.00144266	0.608069	0.999903
ACEBMG_08535	32.9778	-9.7553e-08	0.00144268	0.975528	0.999903
ACEBMG_08540	196.682	4.79142e-06	0.00144262	0.515413	0.999903
ACEBMG_08545	25.0402	-8.60882e-07	0.00144268	0.756518	0.999903
ACEBMG_08550	158.954	1.64559e-06	0.00144263	0.805072	0.999903
ACEBMG_08555	74.2724	1.57993e-06	0.00144266	0.73989	0.999903
ACEBMG_08560	106.658	4.08509e-06	0.00144266	0.448753	0.999903
ACEBMG_08565	127.339	5.62175e-06	0.00144265	0.338284	0.999903
ACEBMG_08570	46.9008	2.89366e-06	0.00144268	0.460027	0.999903
ACEBMG_08575	9.34519	2.63988e-06	0.00144269	0.126719	0.999903
ACEBMG_08580	49.7093	-1.65421e-07	0.00144267	0.965688	0.999903
ACEBMG_08585	32.5302	4.66619e-06	0.00144268	0.354352	0.999903
ACEBMG_08590	39.5515	2.62532e-06	0.00144268	0.444605	0.999903
ACEBMG_08595	46.6266	-3.36014e-06	0.00144268	0.355926	0.999903
ACEBMG_08600	128.972	2.61592e-06	0.00144265	0.655395	0.999903
ACEBMG_08605	50.7326	1.49531e-06	0.00144267	0.708078	0.999903
ACEBMG_08610	32.5641	2.25208e-06	0.00144268	0.490953	0.999903
ACEBMG_08615	134.43	8.42374e-06	0.00144266	0.199875	0.999903
ACEBMG_08620	129.643	-1.10713e-07	0.00144264	0.883441	0.999903
ACEBMG_08625	3.53237	6.80822e-07	0.00144269	0.488697	0.999903
ACEBMG_08630	25.8175	-3.12787e-06	0.00144269	0.268187	0.999903
ACEBMG_08635	32.0277	2.99616e-06	0.00144268	0.33698	0.999903
ACEBMG_08640	17.7662	-1.08985e-06	0.00144269	0.617218	0.999903
ACEBMG_08645	12.0524	8.17525e-07	0.00144269	0.676242	0.999903
ACEBMG_08650	9.36394	4.22328e-07	0.00144269	0.811486	0.999903
ACEBMG_08655	1.45516	3.24931e-06	0.0014427	0.572125	0.999903
ACEBMG_08660	6.16316	4.59623e-07	0.00144269	0.750413	0.999903
ACEBMG_08670	12.3579	5.80751e-07	0.00144269	0.758783	0.999903
ACEBMG_08675	136.246	1.25666e-05	0.00144267	0.79901	0.999903
ACEBMG_08685	3.7735	3.60248e-07	0.00144269	0.739988	0.999903
ACEBMG_08690	124.659	2.30529e-06	0.00144264	0.856369	0.999903
ACEBMG_08695	40.2869	6.24187e-07	0.00144268	0.861775	0.999903
ACEBMG_08700	27.7473	1.45297e-06	0.00144268	0.621443	0.999903
ACEBMG_08705	0	NA	NA	NA	NA
ACEBMG_08710	29.67	7.88398e-07	0.00144268	0.800046	0.999903
ACEBMG_08715	2.06332	3.53777e-08	0.00144269	0.967646	0.999903
ACEBMG_08720	264.511	1.02175e-05	0.00144263	0.183289	0.999903
ACEBMG_08725	9.51942	-5.38761e-07	0.00144269	0.752067	0.999903
ACEBMG_08730	17.4289	1.95632e-06	0.00144269	0.412085	0.999903
ACEBMG_08735	29.6086	-2.7372e-06	0.00144268	0.34879	0.999903
ACEBMG_08740	9.09383	-6.37513e-07	0.00144269	0.710331	0.999903
ACEBMG_08745	2.28593	-4.63505e-07	0.00144269	0.564152	0.999903
ACEBMG_08750	82.6552	5.27981e-06	0.00144266	0.298974	0.999903
ACEBMG_08755	5.95376	8.26023e-07	0.00144269	0.530898	0.999903
ACEBMG_08760	9.8418	-3.13343e-06	0.00144269	0.0563939	0.999903
ACEBMG_08765	315.575	5.99334e-06	0.00144259	0.505738	0.999903
ACEBMG_08770	16.672	2.2049e-06	0.00144269	0.308483	0.999903
ACEBMG_08775	40.4697	5.36585e-06	0.00144268	0.128423	0.999903
ACEBMG_08780	22.2547	1.48975e-06	0.00144269	0.569884	0.999903
ACEBMG_08785	36.8515	-4.41806e-06	0.00144268	0.183741	0.999903
ACEBMG_08790	14.5138	2.42813e-06	0.00144269	0.251743	0.999903
ACEBMG_08795	11.9517	-3.12771e-07	0.00144269	0.874601	0.999903
ACEBMG_08800	894.699	-2.06924e-05	0.00144262	0.0430471	0.999903
ACEBMG_08805	12.5557	5.34737e-07	0.00144269	0.791565	0.999903
ACEBMG_08810	1.47991	-5.17707e-07	0.00144269	0.464387	0.999903
ACEBMG_08825	407.156	9.57019e-06	0.0014426	0.589841	0.999903
ACEBMG_08830	11.7806	-3.25435e-06	0.00144269	0.0946037	0.999903
ACEBMG_08835	172.977	-4.33496e-06	0.00144264	0.515939	0.999903
ACEBMG_08840	226.082	1.54804e-05	0.00144266	0.0423244	0.999903
ACEBMG_08845	182.49	-2.36887e-06	0.00144263	0.734868	0.999903
ACEBMG_08850	61.9338	-1.4514e-07	0.00144267	0.972264	0.999903
ACEBMG_08855	7.179	1.48777e-07	0.00144269	0.922869	0.999903
ACEBMG_08860	20.7985	6.29052e-07	0.00144269	0.803941	0.999903
ACEBMG_08865	216.868	1.26809e-05	0.00144265	0.0545534	0.999903
ACEBMG_08870	15.4541	-1.09977e-06	0.00144269	0.612828	0.999903
ACEBMG_08875	8.5591	-1.65689e-06	0.00144269	0.303848	0.999903
ACEBMG_08880	1.77771	-2.21654e-07	0.00144269	0.7656	0.999903
ACEBMG_08885	5.89795	1.1881e-07	0.00144269	0.934127	0.999903
ACEBMG_08890	57.1617	-2.47283e-06	0.00144268	0.491361	0.999903
ACEBMG_08895	4.0518	1.85594e-06	0.00144269	0.0989759	0.999903
ACEBMG_08900	157.654	-4.75106e-08	0.00144263	0.993366	0.999903
ACEBMG_08905	48.8791	6.96676e-06	0.00144268	0.0814201	0.999903
ACEBMG_08910	4.14669	4.16436e-07	0.00144269	0.719492	0.999903
ACEBMG_08915	49.8107	4.99538e-07	0.00144267	0.838387	0.999903
ACEBMG_08920	24.476	-4.81513e-07	0.00144268	0.859349	0.999903
ACEBMG_08925	155.182	8.31597e-06	0.00144264	0.239793	0.999903
ACEBMG_08930	5.29065	2.04974e-06	0.00144269	0.114222	0.999903
ACEBMG_08935	430.309	2.61326e-05	0.00144271	0.207762	0.999903
ACEBMG_08940	49.1396	2.97235e-06	0.00144268	0.390144	0.999903
ACEBMG_08945	64.9903	3.30667e-06	0.00144267	0.478208	0.999903
ACEBMG_08950	18.4082	-5.42996e-06	0.00144269	0.419678	0.999903
ACEBMG_08955	42.1695	9.14385e-07	0.00144268	0.983488	0.999903
ACEBMG_08960	48.8049	3.95503e-06	0.00144268	0.312132	0.999903
ACEBMG_08965	222.693	-8.46925e-06	0.00144263	0.23049	0.999903
ACEBMG_08970	136.566	3.6189e-06	0.00144265	0.531014	0.999903
ACEBMG_08975	27.1302	-4.97732e-06	0.00144269	0.0941998	0.999903
ACEBMG_08985	100.168	-4.57408e-06	0.00144266	0.364683	0.999903
ACEBMG_08990	22.0566	1.347e-06	0.00144269	0.60223	0.999903
ACEBMG_08995	6.87836	-3.30088e-08	0.00144269	0.979856	0.999903
ACEBMG_09000	7.3017	-6.41491e-07	0.00144269	0.64818	0.999903
ACEBMG_09005	17.4501	2.75997e-07	0.00144269	0.906139	0.999903
ACEBMG_09010	10.8458	1.29654e-06	0.00144269	0.491472	0.999903
ACEBMG_09015	64.8726	-4.69723e-06	0.00144267	0.295583	0.999903
ACEBMG_09020	4.95541	4.78909e-07	0.00144269	0.711362	0.999903
ACEBMG_09025	70.5441	-8.52005e-07	0.00144267	0.772964	0.999903
ACEBMG_09030	16.0289	1.05751e-06	0.00144269	0.646719	0.999903
ACEBMG_09035	13.219	-2.49905e-06	0.00144269	0.209912	0.999903
ACEBMG_09040	31.8194	3.28082e-06	0.00144268	0.272232	0.999903
ACEBMG_09045	1084.9	1.10377e-05	0.00144258	0.19955	0.999903
ACEBMG_09050	749.065	4.40922e-05	0.00144287	0.637067	0.999903
ACEBMG_09055	234.102	5.35794e-06	0.00144262	0.488886	0.999903
ACEBMG_09060	86.2376	-1.15445e-07	0.00144266	0.981	0.999903
ACEBMG_09065	42.9919	-2.54429e-06	0.00144268	0.4826	0.999903
ACEBMG_09070	150.969	1.23794e-06	0.00144264	0.823926	0.999903
ACEBMG_09075	8.3317	4.98621e-08	0.00144269	0.977565	0.999903
ACEBMG_09080	0.668399	-3.43129e-07	0.00144269	0.469593	0.999903
ACEBMG_09085	31.5068	-1.00451e-07	0.00144268	0.970618	0.999903
ACEBMG_09090	23.3958	-2.81558e-06	0.00144269	0.308343	0.999903
ACEBMG_09095	129.681	1.20553e-06	0.00144265	0.836642	0.999903
ACEBMG_09100	104.476	1.04466e-05	0.00144267	0.216654	0.999903
ACEBMG_09105	34.2617	2.061e-06	0.00144268	0.526272	0.999903
ACEBMG_09110	21.5757	1.80048e-07	0.00144269	0.945166	0.999903
ACEBMG_09115	222.364	7.55034e-06	0.00144262	0.344422	0.999903
ACEBMG_09120	41.3008	-3.35351e-06	0.00144268	0.356363	0.999903
ACEBMG_09125	75.2949	-2.54858e-06	0.00144267	0.577822	0.999903
ACEBMG_09130	31.3787	-3.6908e-06	0.00144268	0.241946	0.999903
ACEBMG_09135	34.1579	-2.68215e-06	0.00144268	0.409666	0.999903
ACEBMG_09140	106.617	5.01967e-06	0.00144266	0.637355	0.999903
ACEBMG_09145	26.5384	1.40825e-06	0.00144268	0.613786	0.999903
ACEBMG_09150	72.8564	5.16898e-06	0.00144267	0.258361	0.999903
ACEBMG_09155	68.0062	1.02516e-06	0.00144267	0.728738	0.999903
ACEBMG_09160	15.5177	1.47141e-06	0.00144269	0.51072	0.999903
ACEBMG_09165	14.9531	1.11048e-06	0.00144269	0.612218	0.999903
ACEBMG_09170	226.445	2.0179e-06	0.00144262	0.775863	0.999903
ACEBMG_09175	12.6753	4.4851e-08	0.00144269	0.983747	0.999903
ACEBMG_09180	6.99964	-6.06555e-07	0.00144269	0.68323	0.999903
ACEBMG_09185	2.71392	-3.70763e-07	0.00144269	0.690669	0.999903
ACEBMG_09190	1.63835	4.39955e-07	0.00144269	0.482458	0.999903
ACEBMG_09195	8.40781	3.01994e-07	0.00144269	0.859207	0.999903
ACEBMG_09200	27.9542	1.21437e-06	0.00144268	0.683299	0.999903
ACEBMG_09205	25.671	-2.9863e-06	0.00144269	0.291324	0.999903
ACEBMG_09210	17.3457	1.3566e-06	0.00144269	0.562964	0.999903
ACEBMG_09215	2.29673	-5.16089e-08	0.00144269	0.95149	0.999903
ACEBMG_09220	50.8827	2.72457e-06	0.00144267	0.562373	0.999903
ACEBMG_09225	38.2735	-6.02722e-07	0.00144268	0.863313	0.999903
ACEBMG_09230	66.4722	4.84713e-07	0.00144267	0.914432	0.999903
ACEBMG_09235	33.8959	-3.63492e-06	0.00144268	0.262734	0.999903
ACEBMG_09245	10.9681	-1.6879e-06	0.00144269	0.35859	0.999903
ACEBMG_09250	10.8216	3.47683e-07	0.00144269	0.849737	0.999903
ACEBMG_09255	141.083	4.04749e-06	0.00144264	0.523083	0.999903
ACEBMG_09265	19.5042	-2.61654e-06	0.00144269	0.297631	0.999903
ACEBMG_09270	101.606	6.22247e-06	0.00144266	0.251829	0.999903
ACEBMG_09275	121.999	8.15726e-07	0.00144266	0.876348	0.999903
ACEBMG_09280	77.4992	-2.85664e-06	0.00144267	0.524591	0.999903
ACEBMG_09285	132.364	5.05927e-06	0.00144265	0.41488	0.999903
ACEBMG_09290	91.9231	1.39022e-07	0.00144266	0.979262	0.999903
ACEBMG_09295	88.1341	1.51161e-06	0.00144266	0.772089	0.999903
ACEBMG_09300	1075.35	5.04532e-06	0.00144248	0.647541	0.999903
ACEBMG_09305	30.1271	-8.89161e-07	0.00144268	0.762537	0.999903
ACEBMG_09310	12.0589	1.38836e-06	0.00144269	0.471272	0.999903
ACEBMG_09315	64.9455	-1.1073e-06	0.00144267	0.834218	0.999903
ACEBMG_09325	2.13527	-7.36429e-07	0.00144269	0.351256	0.999903
ACEBMG_09330	9.72626	-1.54522e-06	0.00144269	0.374625	0.999903
ACEBMG_09335	13.4197	1.11439e-06	0.00144269	0.557842	0.999903
ACEBMG_09340	5.01172	5.32817e-07	0.00144269	0.675202	0.999903
ACEBMG_09345	10.2293	-1.80207e-06	0.00144269	0.32698	0.999903
ACEBMG_09350	13.5091	-2.94537e-06	0.00144269	0.143119	0.999903
ACEBMG_09355	5.66109	-4.07649e-06	0.0014427	0.00118422	0.999903
ACEBMG_09360	6.19552	-8.60343e-07	0.00144269	0.5337	0.999903
ACEBMG_09365	4.43525	-9.41981e-07	0.00144269	0.441612	0.999903
ACEBMG_09370	21.5085	-5.88594e-06	0.00144269	0.021436	0.999903
ACEBMG_09375	1.25774	7.90246e-07	0.00144269	0.161409	0.999903
ACEBMG_09380	4.75478	-9.19463e-07	0.00144269	0.460719	0.999903
ACEBMG_09385	6.81817	-9.22918e-07	0.00144269	0.529085	0.999903
ACEBMG_09390	3.14469	-1.20181e-06	0.00144269	0.229294	0.999903
ACEBMG_09395	3.39808	9.65508e-07	0.00144269	0.36882	0.999903
ACEBMG_09400	5.0192	-2.5031e-07	0.00144269	0.842494	0.999903
ACEBMG_09405	2.29419	-1.11356e-07	0.00144269	0.898072	0.999903
ACEBMG_09410	5.06684	3.14343e-07	0.00144269	0.806317	0.999903
ACEBMG_09415	3.44366	4.81708e-07	0.00144269	0.634281	0.999903
ACEBMG_09420	15.2934	-1.27495e-06	0.00144269	0.559178	0.999903
ACEBMG_09425	17.6126	-9.32257e-07	0.00144269	0.697109	0.999903
ACEBMG_09430	0.730934	-3.0359e-07	0.00144269	0.465467	0.999903
ACEBMG_09435	1.00169	-4.56946e-08	0.00144269	0.916473	0.999903
ACEBMG_09440	1.37422	-3.63272e-07	0.00144269	0.577166	0.999903
ACEBMG_09445	1.44756	3.09511e-07	0.00144269	0.626579	0.999903
ACEBMG_09450	3.5139	-4.20604e-07	0.00144269	0.672145	0.999903
ACEBMG_09455	7.85215	-1.56908e-06	0.00144269	0.335484	0.999903
ACEBMG_09460	1.46241	3.76e-07	0.00144269	0.591363	0.999903
ACEBMG_09465	4.78188	-6.93711e-07	0.00144269	0.568105	0.999903
ACEBMG_09470	2.56665	-5.23202e-08	0.00144269	0.951856	0.999903
ACEBMG_09475	1.60708	-6.76276e-08	0.00144269	0.927946	0.999903
ACEBMG_09480	1.92064	1.14766e-07	0.00144269	0.869141	0.999903
ACEBMG_09485	14.0512	1.03611e-07	0.00144269	0.962894	0.999903
ACEBMG_09490	1.77155	-4.61327e-07	0.00144269	0.534523	0.999903
ACEBMG_09495	0.134415	1.32474e-07	0.00144269	0.835082	0.999903
ACEBMG_09500	10.41	-4.49113e-07	0.00144269	0.796221	0.999903
ACEBMG_09505	4.5958	-3.54912e-07	0.00144269	0.769316	0.999903
ACEBMG_09510	2.48938	1.69165e-07	0.00144269	0.856019	0.999903
ACEBMG_09515	25.7834	1.52572e-06	0.00144269	0.502521	0.999903
ACEBMG_09520	13.8843	2.5953e-06	0.00144269	0.207856	0.999903
ACEBMG_09525	6.10185	-7.51222e-08	0.00144269	0.955688	0.999903
ACEBMG_09530	4.03236	-1.67712e-07	0.00144269	0.875644	0.999903
ACEBMG_09535	9.39288	3.60133e-06	0.00144269	0.0377067	0.999903
ACEBMG_09540	6.24147	9.88472e-07	0.00144269	0.49463	0.999903
ACEBMG_09545	10.5916	-2.66842e-07	0.00144269	0.87655	0.999903
ACEBMG_09550	10.2878	4.53358e-07	0.00144269	0.79762	0.999903
ACEBMG_09555	11.8126	1.08318e-07	0.00144269	0.953837	0.999903
ACEBMG_09560	0.784465	1.168e-07	0.00144269	0.818071	0.999903
ACEBMG_09565	0.403245	2.81779e-07	0.00144269	0.486337	0.999903
ACEBMG_09570	9.45835	1.85809e-06	0.00144269	0.230903	0.999903
ACEBMG_09575	0.154215	1.3372e-07	0.0014427	0.835082	0.999903
ACEBMG_09580	0.322913	-2.33909e-07	0.00144269	0.570765	0.999903
ACEBMG_09585	0.490156	-3.42723e-07	0.00144269	0.381871	0.999903
ACEBMG_09590	1.70335	3.26694e-07	0.00144269	0.646466	0.999903
ACEBMG_09595	8.7935	-1.15858e-06	0.00144269	0.482246	0.999903
ACEBMG_09600	30.6627	-8.77663e-07	0.00144268	0.758026	0.999903
ACEBMG_09605	130.025	-1.26517e-06	0.00144265	0.827269	0.999903
ACEBMG_09610	60.1429	-1.41698e-06	0.00144267	0.728725	0.999903
ACEBMG_09615	4.35855	-2.9472e-06	0.00144269	0.24611	0.999903
ACEBMG_09620	2.53134	-1.61037e-07	0.00144269	0.855269	0.999903
ACEBMG_09625	3.96912	-4.65359e-07	0.00144269	0.682753	0.999903
ACEBMG_09630	4.10145	1.95162e-06	0.00144269	0.0660902	0.999903
ACEBMG_09635	6.28437	1.11957e-06	0.00144269	0.442464	0.999903
ACEBMG_09640	1.68181	-3.43418e-07	0.00144269	0.635856	0.999903
ACEBMG_09645	6.53823	2.08746e-07	0.00144269	0.887544	0.999903
ACEBMG_09650	4.67667	-9.65259e-07	0.00144269	0.439904	0.999903
ACEBMG_09655	3.6884	-2.48539e-07	0.00144269	0.802481	0.999903
ACEBMG_09660	2.5043	2.06978e-07	0.00144269	0.897997	0.999903
ACEBMG_09665	10.5675	-9.91548e-07	0.00144269	0.580271	0.999903
ACEBMG_09670	4.04716	5.13491e-07	0.00144269	0.651822	0.999903
ACEBMG_09675	5.17204	1.23531e-06	0.00144269	0.332981	0.999903
ACEBMG_09680	2.09804	-2.86751e-09	0.00144269	0.995893	0.999903
ACEBMG_09685	1.0221	1.10141e-08	0.00144269	0.984214	0.999903
ACEBMG_09690	0.486299	-3.92936e-07	0.00144269	0.347691	0.999903
ACEBMG_09695	2.75592	-1.48755e-07	0.00144269	0.870978	0.999903
ACEBMG_09700	0.613472	-3.08337e-08	0.00144269	0.948342	0.999903
ACEBMG_09705	8.63128	2.02329e-06	0.00144269	0.214149	0.999903
ACEBMG_09710	10.9294	-4.94189e-07	0.00144269	0.794397	0.999903
ACEBMG_09715	22.1781	3.96111e-06	0.00144269	0.135009	0.999903
ACEBMG_09720	18.9293	1.27697e-06	0.00144269	0.604578	0.999903
ACEBMG_09725	13.1955	-2.27261e-06	0.00144269	0.26579	0.999903
ACEBMG_09730	22.472	-2.64863e-06	0.00144269	0.328175	0.999903
ACEBMG_09735	4.11669	-2.37773e-07	0.00144269	0.835653	0.999903
ACEBMG_09740	0.189342	-1.40606e-07	0.0014427	0.792384	0.999903
ACEBMG_09745	0.506942	-1.69193e-07	0.00144269	0.684435	0.999903
ACEBMG_09750	0.345009	2.68617e-07	0.00144269	0.544285	0.999903
ACEBMG_09755	0.3176	-1.42457e-08	0.00144269	0.971809	0.999903
ACEBMG_09760	0.936385	-3.16445e-07	0.00144269	0.562814	0.999903
ACEBMG_09765	0.720845	3.56009e-07	0.00144269	0.460625	0.999903
ACEBMG_09770	1.69098	-6.48893e-07	0.00144269	0.370199	0.999903
ACEBMG_09775	2.18488	-8.28952e-07	0.00144269	0.323127	0.999903
ACEBMG_09780	1.91431	1.10326e-06	0.00144269	0.14213	0.999903
ACEBMG_09785	5.39518	-3.14231e-07	0.00144269	0.816787	0.999903
ACEBMG_09790	2.29033	-3.9452e-07	0.00144269	0.653284	0.999903
ACEBMG_09795	0.755495	3.60544e-07	0.00144269	0.438454	0.999903
ACEBMG_09800	0.189342	-1.40606e-07	0.0014427	0.792384	0.999903
ACEBMG_09805	2.04433	1.07674e-06	0.00144269	0.143296	0.999903
ACEBMG_09810	0.868729	1.32274e-07	0.00144269	0.795758	0.999903
ACEBMG_09815	3.55796	-1.14859e-06	0.00144269	0.251596	0.999903
ACEBMG_09820	0.813436	-1.60613e-07	0.00144269	0.753607	0.999903
ACEBMG_09825	0.722241	-2.96939e-07	0.00144269	0.477783	0.999903
ACEBMG_09830	0.668765	2.74488e-07	0.00144269	0.533396	0.999903
ACEBMG_09835	1.41177	2.93526e-07	0.00144269	0.64667	0.999903
ACEBMG_09840	5.87364	-2.43904e-07	0.00144269	0.857922	0.999903
ACEBMG_09845	7.32174	-2.06158e-06	0.00144269	0.177199	0.999903
ACEBMG_09850	13.1234	5.05792e-07	0.00144269	0.807134	0.999903
ACEBMG_09855	3.06099	-2.13022e-07	0.00144269	0.80535	0.999903
ACEBMG_09860	2.17866	1.64578e-07	0.00144269	0.845401	0.999903
ACEBMG_09865	1.76829	3.04103e-07	0.00144269	0.681623	0.999903
ACEBMG_09870	1.05807	-2.85157e-08	0.00144269	0.959094	0.999903
ACEBMG_09875	4.97714	4.76668e-07	0.00144269	0.709371	0.999903
ACEBMG_09880	17.1664	8.30994e-07	0.00144269	0.721735	0.999903
ACEBMG_09885	14.8774	2.52595e-06	0.00144269	0.229735	0.999903
ACEBMG_09890	12.0714	-4.08849e-08	0.00144269	0.982109	0.999903
ACEBMG_09895	4.98655	-3.45969e-07	0.00144269	0.787939	0.999903
ACEBMG_09900	1.45141	-5.4607e-07	0.00144269	0.434549	0.999903
ACEBMG_09905	5.58066	1.47721e-07	0.00144269	0.913859	0.999903
ACEBMG_09910	5.51596	6.82498e-08	0.00144269	0.962067	0.999903
ACEBMG_09915	14.4007	9.88255e-07	0.00144269	0.648387	0.999903
ACEBMG_09920	13.2239	8.69758e-07	0.00144269	0.681029	0.999903
ACEBMG_09925	8.86252	8.15939e-07	0.00144269	0.609924	0.999903
ACEBMG_09930	39.0299	1.92647e-06	0.00144268	0.578097	0.999903
ACEBMG_09935	3.35805	-7.77385e-07	0.00144269	0.457594	0.999903
ACEBMG_09940	0.706906	-2.91074e-07	0.00144269	0.481605	0.999903
ACEBMG_09945	21.4251	1.0546e-06	0.00144269	0.688767	0.999903
ACEBMG_09950	66.5851	2.30363e-06	0.00144267	0.584962	0.999903
ACEBMG_09960	59.2736	7.91594e-07	0.00144267	0.841572	0.999903
ACEBMG_09965	41.3416	3.12381e-06	0.00144268	0.383916	0.999903
ACEBMG_09970	7.36405	-5.75865e-08	0.00144269	0.968868	0.999903
ACEBMG_09975	14.3923	-3.75662e-07	0.00144269	0.861331	0.999903
ACEBMG_09980	228.133	2.86138e-07	0.00144261	0.971715	0.999903
ACEBMG_09985	103.705	1.70396e-06	0.00144265	0.589277	0.999903
ACEBMG_09990	1706.51	1.39363e-05	0.00144244	0.321851	0.999903
ACEBMG_09995	25.5857	-4.95901e-07	0.00144268	0.858388	0.999903
ACEBMG_10000	190.08	-1.10106e-06	0.00144262	0.879166	0.999903
ACEBMG_10005	6.30803	5.0109e-07	0.00144269	0.734002	0.999903
ACEBMG_10010	801.057	1.61932e-06	0.00144248	0.678262	0.999903
ACEBMG_10015	634.87	1.10394e-05	0.00144252	0.676266	0.999903
ACEBMG_10020	83.1142	-3.10713e-06	0.00144266	0.530341	0.999903
ACEBMG_10025	24.5272	-2.57781e-06	0.00144269	0.357918	0.999903
ACEBMG_10030	39.6751	4.35363e-07	0.00144268	0.905638	0.999903
ACEBMG_10035	264.349	4.31253e-06	0.0014426	0.606703	0.999903
ACEBMG_10040	49.119	1.85561e-06	0.00144268	0.590767	0.999903
ACEBMG_10045	39.9492	3.1879e-07	0.00144268	0.930403	0.999903
ACEBMG_10050	45.494	-2.86341e-07	0.00144267	0.939054	0.999903
ACEBMG_10055	140.181	6.60785e-07	0.00144264	0.914835	0.999903
ACEBMG_10060	148.005	5.98646e-06	0.00144264	0.389544	0.999903
ACEBMG_10065	34.8054	-6.61539e-07	0.00144268	0.841693	0.999903
ACEBMG_10070	120.381	4.93953e-06	0.00144266	0.368838	0.999903
ACEBMG_10075	224.337	-4.51757e-06	0.00144263	0.525004	0.999903
ACEBMG_10080	15.9207	-5.49071e-07	0.00144269	0.778527	0.999903
ACEBMG_10085	48.4337	2.28085e-06	0.00144267	0.559151	0.999903
ACEBMG_10090	40.667	1.26673e-06	0.00144268	0.724856	0.999903
ACEBMG_10095	46.2178	3.08132e-06	0.00144268	0.412283	0.999903
ACEBMG_10100	987.934	-8.07381e-06	0.00144252	0.749369	0.999903
ACEBMG_10105	48.6803	-4.37005e-06	0.00144268	0.267131	0.999903
ACEBMG_10110	38.3882	5.21703e-06	0.00144268	0.127992	0.999903
ACEBMG_10115	34.6188	-1.40609e-06	0.00144268	0.650514	0.999903
ACEBMG_10120	253.751	-9.55874e-06	0.00144261	0.253998	0.999903
ACEBMG_10125	168.946	-1.576e-05	0.00144267	0.0209399	0.999903
ACEBMG_10130	41.0017	-3.51743e-06	0.00144268	0.347371	0.999903
ACEBMG_10135	30.7853	-1.53973e-06	0.00144268	0.622081	0.999903
ACEBMG_10140	15.8252	-1.41687e-06	0.00144269	0.520776	0.999903
[truncated: 1,774 more rows]

## Sheet: DEG_Pl_ITC
Pl with ITC mono- vs. co-culture
Locus_Tag	baseMean	log2FoldChange	lfcSE	pvalue	padj
ACEBMG_00005	340.233	0.829285	0.145787	4.90403e-09	5.13464e-08
ACEBMG_00010	852.099	-0.560742	0.111077	2.81902e-07	2.32051e-06
ACEBMG_00015	925.463	0.136652	0.0947914	0.145419	0.261818
ACEBMG_00020	114.914	-0.393519	0.206362	0.0441834	0.102106
ACEBMG_00025	28.8262	-1.00379	0.465406	0.00953284	0.0289272
ACEBMG_00030	1114.89	0.4483	0.0978815	3.45496e-06	2.40029e-05
ACEBMG_00035	1122.46	-0.161555	0.0917219	0.0747039	0.155203
ACEBMG_00040	415.737	0.0540309	0.132022	0.675864	0.784797
ACEBMG_00055	68.7904	-0.659891	0.275856	0.00897934	0.0275416
ACEBMG_00060	874.179	-0.820048	0.13389	1.9913e-10	2.54666e-09
ACEBMG_00065	814.76	-0.40158	0.110573	0.000219628	0.00107801
ACEBMG_00070	307.649	0.0923283	0.161624	0.554595	0.684173
ACEBMG_00075	739.54	-0.644723	0.149619	8.71144e-06	5.70877e-05
ACEBMG_00080	208.077	-0.112568	0.20053	0.553597	0.683672
ACEBMG_00085	4.05727	-0.182544	0.549181	0.543317	0.674086
ACEBMG_00090	35.1661	0.307661	0.553604	0.339665	0.486185
ACEBMG_00095	563.749	0.448079	0.124571	0.000232249	0.00113244
ACEBMG_00100	1088.82	-0.352268	0.106353	0.000757252	0.00321332
ACEBMG_00105	357.947	-0.257589	0.129059	0.0414272	0.0972159
ACEBMG_00110	82.2408	-0.155614	0.245578	0.490043	0.629835
ACEBMG_00115	64.7644	-0.661035	0.276779	0.0091529	0.0279811
ACEBMG_00120	91.8303	0.0724031	0.22967	0.735823	0.822247
ACEBMG_00125	252.357	-0.25192	0.171267	0.124996	0.232856
ACEBMG_00135	14.2198	-0.885691	0.609878	0.0474227	0.108395
ACEBMG_00140	56.8458	0.100723	0.248048	0.657472	0.770211
ACEBMG_00145	7.12003	-0.119109	0.503387	0.697083	0.795584
ACEBMG_00150	1.92834	-0.500197	0.803308	0.0981517	0.193168
ACEBMG_00155	5.70301	-0.0949101	0.522124	0.744336	0.828385
ACEBMG_00160	15.0088	0.465276	0.446467	0.151384	0.269583
ACEBMG_00165	4.06453	-0.166504	0.547705	0.572804	0.701951
ACEBMG_00170	38.7556	-0.935331	0.39716	0.00634902	0.0201771
ACEBMG_00175	16.3135	-0.154569	0.401759	0.621504	0.740754
ACEBMG_00180	9.64766	-0.00869226	0.459989	0.977051	0.984241
ACEBMG_00185	0.791283	-0.191359	0.632437	0.553442	NA
ACEBMG_00190	5.10606	0.177198	0.537801	0.545772	0.676223
ACEBMG_00195	3.71602	0.113464	0.544658	0.679882	0.78773
ACEBMG_00200	17.0354	0.385289	0.435706	0.22769	0.366207
ACEBMG_00205	14.9106	-0.24612	0.42909	0.448142	0.590704
ACEBMG_00210	11.2594	-0.0787165	0.459374	0.801331	0.866253
ACEBMG_00215	90.6203	-0.229743	0.222811	0.270763	0.414386
ACEBMG_00220	1.81549	-0.0624642	0.579633	0.806989	0.870079
ACEBMG_00225	2.63616	-0.238359	0.601427	0.368446	0.516182
ACEBMG_00230	0.909494	-0.201429	0.637686	0.483694	0.624128
ACEBMG_00235	9.42009	-0.240853	0.479909	0.468302	0.608809
ACEBMG_00240	58.1712	-0.263031	0.268685	0.280609	0.425752
ACEBMG_00245	47.7405	-0.669399	0.319664	0.0187936	0.0506646
ACEBMG_00250	54.9837	0.241612	0.269709	0.318044	0.464495
ACEBMG_00255	5.44891	-2.87082	2.06721	0.00283034	0.010117
ACEBMG_00260	6.39829	0.42803	0.603422	0.198993	0.330553
ACEBMG_00265	7.5243	0.306655	0.521523	0.334364	0.481609
ACEBMG_00270	3.47963	1.15052	1.2947	0.015784	0.0436005
ACEBMG_00275	40.5996	-0.213232	0.295689	0.416328	0.56011
ACEBMG_00280	79.4878	-0.290986	0.237505	0.186306	0.313421
ACEBMG_00285	16.1878	-0.00287779	0.400266	0.991995	0.993877
ACEBMG_00290	25.7563	-0.120061	0.34142	0.676288	0.784797
ACEBMG_00295	10.7103	-0.199568	0.467232	0.539549	0.671213
ACEBMG_00300	36.8519	0.941469	0.347794	0.00160241	0.00626071
ACEBMG_00305	24.6664	-0.846834	0.462681	0.0250979	0.0648683
ACEBMG_00310	25.1566	-0.715135	0.437733	0.0451583	0.103991
ACEBMG_00315	44.1509	-0.328335	0.309273	0.226814	0.365321
ACEBMG_00320	127.434	-0.543168	0.257282	0.021182	0.0562014
ACEBMG_00325	162.567	-0.374161	0.192237	0.0403875	0.0955036
ACEBMG_00330	41.989	-0.982462	0.368653	0.00270304	0.00977538
ACEBMG_00335	56.9931	-0.296362	0.265308	0.220641	0.3586
ACEBMG_00340	46.1562	-0.721126	0.334199	0.0145976	0.0408313
ACEBMG_00345	25.2953	0.0951066	0.352033	0.765269	0.8428
ACEBMG_00350	573.252	0.0119171	0.16796	0.941951	0.964391
ACEBMG_00355	83.1848	-0.0740484	0.274517	0.76487	0.842611
ACEBMG_00360	84.3525	-0.745658	0.253311	0.00157903	0.00618886
ACEBMG_00365	39.6554	-0.310654	0.30937	0.254495	0.395714
ACEBMG_00370	22.0331	-1.88979	0.666075	0.00103777	0.00425703
ACEBMG_00375	3.03853	-1.05784	1.45428	0.0252503	0.0650803
ACEBMG_00380	17.3135	0.114328	0.38607	0.704545	0.802218
ACEBMG_00385	24.0155	-0.585404	0.421589	0.0875046	0.176345
ACEBMG_00390	9.03465	-1.44184	0.930511	0.0290335	0.0727489
ACEBMG_00395	19.0593	0.0249148	0.376371	0.934279	0.95971
ACEBMG_00400	32.4505	-0.0546052	0.3123	0.839859	0.895333
ACEBMG_00405	6.94915	-0.719659	0.758359	0.111882	0.213924
ACEBMG_00410	107.731	-0.975395	0.24336	2.19999e-05	0.000135294
ACEBMG_00415	27.0978	-0.599999	0.40891	0.0742356	0.154664
ACEBMG_00420	13.4817	0.173067	0.421122	0.568892	0.698315
ACEBMG_00425	213.94	0.25363	0.146172	0.073204	0.15336
ACEBMG_00430	27.161	0.304505	0.338903	0.279017	0.42351
ACEBMG_00435	112.394	0.471094	0.191742	0.00937621	0.0285928
ACEBMG_00440	42.7364	-0.458461	0.32309	0.104229	0.201902
ACEBMG_00445	0.872313	-0.202298	0.636426	0.499938	0.636504
ACEBMG_00450	36.4458	-1.43265	0.444194	0.000327705	0.00154589
ACEBMG_00455	36.5254	-0.627276	0.397225	0.0553519	0.122284
ACEBMG_00460	43.0014	-0.129441	0.305156	0.627024	0.745171
ACEBMG_00465	66.5303	-0.319269	0.263476	0.182395	0.308386
ACEBMG_00470	33.9786	0.0347143	0.307682	0.896782	0.937625
ACEBMG_00475	44.7429	-0.964514	0.363617	0.00276681	0.00995728
ACEBMG_00480	68.4314	0.917884	0.246252	5.08139e-05	0.000292536
ACEBMG_00485	93.2138	0.345402	0.20583	0.073491	0.15372
ACEBMG_00490	15.3909	0.603824	0.512626	0.0835844	0.169647
ACEBMG_00495	31.211	0.129092	0.335927	0.661425	0.773861
ACEBMG_00500	32.931	0.0106641	0.310035	0.968805	0.979405
ACEBMG_00505	240.589	-0.905883	0.177489	1.20292e-07	1.05106e-06
ACEBMG_00510	14.3031	-0.318865	0.470746	0.34327	0.489856
ACEBMG_00515	4017.26	0.705695	0.125893	1.00599e-08	1.00762e-07
ACEBMG_00520	38.2676	-0.654637	0.369379	0.0376576	0.0899692
ACEBMG_00525	2.7594	-0.234278	0.596928	0.375234	0.522753
ACEBMG_00530	26.5314	-0.585829	0.396081	0.0764906	0.157962
ACEBMG_00535	4.21357	0.0964641	0.53354	0.729347	0.818966
ACEBMG_00540	5.15034	-0.110908	0.526035	0.706542	0.80309
ACEBMG_00545	471.812	-0.42485	0.121889	0.000375506	0.00175458
ACEBMG_00550	341.129	-0.376495	0.129047	0.00285074	0.01018
ACEBMG_00555	163.535	-1.36783	0.256261	1.8755e-08	1.81938e-07
ACEBMG_00560	89.543	-0.13454	0.219592	0.511848	0.646766
ACEBMG_00565	8.91774	-0.83082	0.732166	0.0779993	0.16016
ACEBMG_00570	5.69854	-0.534828	0.668024	0.178993	0.304445
ACEBMG_00575	15.1524	-1.07132	0.649165	0.0261281	0.0667838
ACEBMG_00580	19.9454	0.323079	0.384287	0.283344	0.42867
ACEBMG_00585	64.339	-0.397813	0.265302	0.100023	0.195911
ACEBMG_00590	43.1921	-0.806587	0.34666	0.00855069	0.0263551
ACEBMG_00595	160.573	0.230093	0.173583	0.166045	0.287314
ACEBMG_00600	53.7485	-1.35797	0.362586	4.72783e-05	0.000274318
ACEBMG_00605	110.484	-1.15116	0.250209	1.24258e-06	9.18517e-06
ACEBMG_00610	34.1951	-0.0893356	0.308701	0.739035	0.824227
ACEBMG_00615	41.7859	-0.578103	0.340564	0.0509569	0.11505
ACEBMG_00620	22.1507	0.716536	0.393729	0.0227166	0.0595043
ACEBMG_00625	42.219	0.308487	0.292573	0.226058	0.364852
ACEBMG_00630	189.622	-1.03307	0.216418	5.4822e-07	4.26573e-06
ACEBMG_00635	161.57	-1.97451	0.265829	2.39226e-14	4.44311e-13
ACEBMG_00640	7.50875	1.13851	0.786703	0.0121749	0.0352653
ACEBMG_00645	18.7331	0.113384	0.386775	0.707642	0.803763
ACEBMG_00650	62.3968	-0.805935	0.294102	0.00268354	0.0097239
ACEBMG_00655	167.6	0.214889	0.165391	0.176271	0.300922
ACEBMG_00660	9.34449	-0.875396	0.736661	0.069422	0.146962
ACEBMG_00665	3.36824	-0.394441	0.66243	0.199429	0.330979
ACEBMG_00670	37.315	0.0513363	0.296423	0.844085	0.898542
ACEBMG_00675	43.5911	-0.146287	0.296504	0.576734	0.704897
ACEBMG_00680	36.3711	-1.09888	0.402784	0.00202952	0.00763862
ACEBMG_00685	12.2895	-1.06922	0.685899	0.0331823	0.0812735
ACEBMG_00690	30.877	0.840682	0.400312	0.00962741	0.0291902
ACEBMG_00695	72.4332	-0.0683502	0.228264	0.746995	0.829595
ACEBMG_00700	9.70351	-0.014321	0.450266	0.962862	0.976387
ACEBMG_00705	7.48117	-0.501148	0.602683	0.194759	0.324484
ACEBMG_00710	6.13428	-1.38373	1.1614	0.0277386	0.070052
ACEBMG_00715	8.49643	-0.340025	0.545786	0.321275	0.467493
ACEBMG_00720	16.0319	0.612809	0.458712	0.0694252	0.146962
ACEBMG_00725	17.1141	-0.217382	0.404963	0.49265	0.632015
ACEBMG_00730	23.5033	0.734003	0.402859	0.0220411	0.0580955
ACEBMG_00735	38.5071	-0.837893	0.367495	0.00931813	0.0284392
ACEBMG_00740	95.9656	-0.740142	0.267663	0.00257993	0.00939449
ACEBMG_00745	228.925	-1.96351	0.243114	1.23299e-16	2.76189e-15
ACEBMG_00750	391.806	-0.023077	0.200526	0.902163	0.940663
ACEBMG_00755	21.4713	-1.00413	0.525836	0.0171151	0.046892
ACEBMG_00760	69.4206	0.892929	0.237516	5.02229e-05	0.000290253
ACEBMG_00765	43.0822	0.562349	0.307184	0.0347845	0.0843683
ACEBMG_00770	161.94	0.0471191	0.177463	0.784493	0.855559
ACEBMG_00775	14.3379	1.85155	0.501732	1.31637e-05	8.37402e-05
ACEBMG_00780	33.0697	0.339934	0.319939	0.209559	0.343777
ACEBMG_00785	251.69	0.0468807	0.138918	0.729511	0.818966
ACEBMG_00790	73.0466	0.506209	0.23066	0.0170496	0.0467472
ACEBMG_00795	65.8276	0.00407097	0.252465	0.987769	0.990986
ACEBMG_00800	5.99413	-0.245076	0.542091	0.445452	0.587996
ACEBMG_00805	52.8263	0.580322	0.269629	0.0156664	0.0433081
ACEBMG_00810	12.3398	-0.374803	0.486293	0.282917	0.428374
ACEBMG_00815	12.5001	-1.49036	0.81159	0.0150609	0.041885
ACEBMG_00820	17.9997	-0.0049069	0.380591	0.986629	0.990299
ACEBMG_00825	24.1509	-0.341213	0.376977	0.272345	0.415591
ACEBMG_00830	21.6689	-0.334061	0.384681	0.289121	0.43333
ACEBMG_00835	1149.06	-1.02506	0.105845	1.02185e-22	3.37209e-21
ACEBMG_00840	998.937	-0.291527	0.121051	0.013952	0.0392141
ACEBMG_00845	13.517	0.543513	0.484301	0.107393	0.206947
ACEBMG_00850	10.0077	1.98987	0.619619	6.83267e-05	0.000379753
ACEBMG_00855	23.9445	0.984992	0.466097	0.0070543	0.022133
ACEBMG_00860	35.5995	1.00572	0.402205	0.00275804	0.00993538
ACEBMG_00865	86.9436	-0.929333	0.301588	0.000686671	0.00295453
ACEBMG_00870	60.3897	-0.798097	0.308518	0.00412751	0.0139957
ACEBMG_00875	14.8955	-0.215326	0.431237	0.503596	0.639399
ACEBMG_00880	298.928	-0.875992	0.168872	8.71389e-08	7.76061e-07
ACEBMG_00885	24.0012	0.337861	0.357858	0.244533	0.38525
ACEBMG_00890	3.15537	0.37566	0.675633	0.175985	0.300665
ACEBMG_00895	1.96592	0.230752	0.625008	0.318792	0.465162
ACEBMG_00900	0.829487	-0.197266	0.634409	0.525928	NA
ACEBMG_00905	0.67855	-0.155018	0.62562	0.682164	NA
ACEBMG_00910	2.39378	-0.667346	0.968082	0.0547353	0.121326
ACEBMG_00915	3.13009	-1.00738	1.43547	0.0261055	0.0667722
ACEBMG_00920	59.4911	-1.14485	0.339283	0.00021749	0.00106894
ACEBMG_00925	16.4948	-0.238592	0.413711	0.456386	0.599015
ACEBMG_00930	65.6739	-0.654607	0.279325	0.0102145	0.0305468
ACEBMG_00935	790.059	0.153338	0.133569	0.239171	0.378692
ACEBMG_00940	226.836	-1.20277	0.226281	2.35096e-08	2.24526e-07
ACEBMG_00945	4.12728	0.0211158	0.531867	0.940063	0.962876
ACEBMG_00950	4.94114	-0.103079	0.515162	0.732066	0.820208
ACEBMG_00955	0.425139	-0.10352	0.617982	0.998716	NA
ACEBMG_00960	0.422404	-0.0955571	0.617981	0.979445	NA
ACEBMG_00965	38.4688	-0.920437	0.38054	0.00571981	0.0184495
ACEBMG_00970	33.6574	0.0658499	0.304034	0.80403	0.868305
ACEBMG_00975	1.56912	-0.372137	0.714218	0.172871	0.297178
ACEBMG_00980	20.2515	-0.610652	0.46795	0.0929144	0.185128
ACEBMG_00985	19.7088	0.184848	0.371698	0.532382	0.665433
ACEBMG_00990	6.48624	-0.101059	0.490432	0.745229	0.82863
ACEBMG_00995	8.57362	0.573876	0.580842	0.108133	0.20794
ACEBMG_01000	15.5346	-0.546275	0.495286	0.139455	0.253157
ACEBMG_01005	26.4042	0.101104	0.346698	0.726325	0.817696
ACEBMG_01010	130.124	-1.45763	0.243923	5.78307e-10	6.87274e-09
ACEBMG_01015	19.8867	0.0820377	0.365207	0.781491	0.853796
ACEBMG_01020	24.6882	-1.02276	0.496616	0.0119759	0.0348801
ACEBMG_01025	16.3585	-0.931147	0.571695	0.0335859	0.0820988
ACEBMG_01030	76.0754	0.164931	0.257875	0.479489	0.619647
ACEBMG_01035	9.79754	-0.862875	0.747705	0.0698936	0.147784
ACEBMG_01040	1.79146	-0.086982	0.576136	0.738766	0.824227
ACEBMG_01045	2.16264	0.165798	0.591965	0.485586	0.625777
ACEBMG_01050	4.97181	0.71509	0.858904	0.0578724	0.126811
ACEBMG_01055	1.19396	-0.282975	0.665357	0.295837	0.439937
ACEBMG_01060	8.2211	-0.0953223	0.468195	0.762069	0.840778
ACEBMG_01065	12.7082	0.145338	0.42727	0.641453	0.757932
ACEBMG_01070	16.6176	-0.169082	0.399811	0.589251	0.714994
ACEBMG_01075	49.682	-0.525102	0.300564	0.0504484	0.114292
ACEBMG_01080	27.1851	-0.5334	0.39725	0.103075	0.200192
ACEBMG_01085	41.3327	-0.161928	0.290573	0.530979	0.664168
ACEBMG_01090	35.4543	-0.0382745	0.312519	0.886614	0.92936
ACEBMG_01095	119.877	0.0874127	0.216828	0.666731	0.778348
ACEBMG_01100	131.434	-0.770938	0.219366	0.000204211	0.00101175
ACEBMG_01105	252.328	0.052853	0.163318	0.739039	0.824227
ACEBMG_01110	37.2669	0.557681	0.312458	0.0370948	0.0887968
ACEBMG_01115	90.7106	0.588177	0.218226	0.00363192	0.0124904
ACEBMG_01120	154.18	0.497278	0.193277	0.00641796	0.0203263
ACEBMG_01125	267.918	0.862438	0.194469	3.29412e-06	2.30152e-05
ACEBMG_01130	490.478	1.75291	0.191214	5.88651e-21	1.76883e-19
ACEBMG_01135	512.606	2.27995	0.220744	4.68701e-26	1.9248e-24
ACEBMG_01140	42.2386	-0.39873	0.306802	0.1424	0.257364
ACEBMG_01145	56.8166	-0.759903	0.300937	0.00537984	0.0175964
ACEBMG_01150	22.1651	0.0970111	0.37512	0.7452	0.82863
ACEBMG_01155	129.609	-0.692819	0.20705	0.000431123	0.00198188
ACEBMG_01160	4.00215	-0.140114	0.550801	0.620064	0.739753
ACEBMG_01165	2.02186	-0.0709093	0.574917	0.779458	0.852078
ACEBMG_01170	26.7426	-0.0979941	0.332961	0.729189	0.818966
ACEBMG_01175	41.0147	-0.531958	0.324161	0.0624658	0.134935
ACEBMG_01180	19.6657	0.0344095	0.370991	0.898789	0.938662
ACEBMG_01185	13.159	0.606775	0.499226	0.0788655	0.161489
ACEBMG_01190	26.6981	0.0163055	0.338446	0.954491	0.97055
ACEBMG_01195	2.53917	-0.210275	0.597523	0.409382	0.553025
ACEBMG_01200	64.0875	-0.358838	0.255056	0.12607	0.234031
ACEBMG_01205	26.8839	-0.324837	0.360188	0.282603	0.428074
ACEBMG_01210	37.9358	-0.980255	0.419664	0.00604109	0.0193482
ACEBMG_01215	59.8335	-1.34082	0.3453	2.76296e-05	0.000167408
ACEBMG_01220	18.2217	-0.675208	0.485232	0.0740491	0.154464
ACEBMG_01225	19.9665	0.115525	0.366212	0.695379	0.794719
ACEBMG_01230	24.4886	0.729745	0.424384	0.0270026	0.0685451
ACEBMG_01235	27.1612	0.41596	0.357662	0.154124	0.273051
ACEBMG_01240	1.59453	-0.0400273	0.576269	0.90982	0.945632
ACEBMG_01245	15.8702	-0.60621	0.507297	0.109943	0.210871
ACEBMG_01250	3.54125	-0.454058	0.689812	0.165768	0.28705
ACEBMG_01255	159.518	-0.198194	0.181062	0.252378	0.393417
ACEBMG_01260	36.0497	-0.437153	0.332017	0.12985	0.239723
ACEBMG_01265	57.5144	-0.997142	0.334341	0.000933726	0.00387323
ACEBMG_01270	32.5295	-1.28387	0.487261	0.00200743	0.00756318
ACEBMG_01275	31.9985	-0.653863	0.39499	0.047638	0.108752
ACEBMG_01280	145.752	-0.320394	0.182204	0.0661673	0.141525
ACEBMG_01285	160.903	0.896523	0.184694	3.83103e-07	3.05162e-06
ACEBMG_01290	41.0157	0.776215	0.312456	0.00436139	0.0146543
ACEBMG_01295	9.2428	0.266445	0.488131	0.400198	0.544599
ACEBMG_01300	4.52389	0.30675	0.582928	0.306719	0.451467
ACEBMG_01305	1.07702	0.0856351	0.601314	0.518005	0.652093
ACEBMG_01310	0.812075	-0.187767	0.632913	0.546607	NA
ACEBMG_01315	4.82453	0.221322	0.544138	0.45478	0.597322
ACEBMG_01320	7.70121	-3.72629	2.13789	0.000612467	0.00267574
ACEBMG_01325	120.021	-0.0599849	0.186846	0.735771	0.822247
ACEBMG_01330	85.3264	-0.202622	0.253058	0.380266	0.527181
ACEBMG_01335	14.2873	-0.675727	0.544684	0.0909652	0.182025
ACEBMG_01340	17.5152	-0.642516	0.487627	0.0879512	0.17686
ACEBMG_01345	3.60116	-0.0340656	0.542839	0.89776	0.938382
ACEBMG_01350	38.3507	0.00697511	0.294515	0.979203	0.985066
ACEBMG_01355	300.221	0.388083	0.127857	0.00184771	0.00703541
ACEBMG_01360	91.1664	-0.969362	0.26373	8.58747e-05	0.000462257
ACEBMG_01365	271.099	-0.656946	0.161859	2.63245e-05	0.000159763
ACEBMG_01370	226.146	-0.779095	0.180742	7.38547e-06	4.91832e-05
ACEBMG_01375	46.5154	-0.0509884	0.276835	0.836265	0.892489
ACEBMG_01380	18.328	-0.103996	0.382664	0.732274	0.820208
ACEBMG_01385	48.1827	-1.16398	0.362234	0.000394731	0.00183052
ACEBMG_01390	21.5713	-1.54969	0.599786	0.00237575	0.00875843
ACEBMG_01395	16.9153	0.236533	0.414557	0.435453	0.578309
ACEBMG_01400	16.8866	0.199815	0.397394	0.511195	0.646383
ACEBMG_01405	320.033	-1.249	0.18513	3.50013e-12	5.48157e-11
ACEBMG_01410	1.61068	-0.337695	0.69876	0.19408	0.323992
ACEBMG_01415	4.22703	-0.270653	0.571336	0.399388	0.543773
ACEBMG_01420	26.4458	0.761026	0.382387	0.0142756	0.040002
ACEBMG_01425	6.73345	-0.813846	0.792084	0.0941676	0.18702
ACEBMG_01430	2.21859	0.184884	0.601035	0.429722	0.573376
ACEBMG_01435	21.4393	-0.392571	0.405353	0.227804	0.36623
ACEBMG_01440	3.82308	0.47064	0.703091	0.137425	0.250505
ACEBMG_01445	0.675594	-0.154054	0.625382	0.690446	NA
ACEBMG_01450	56.8783	-0.104843	0.268633	0.665948	0.778167
ACEBMG_01455	16.0003	-0.61791	0.498599	0.10316	0.200252
ACEBMG_01460	2.884	-0.88331	1.24577	0.0326278	0.080395
ACEBMG_01465	11.7594	0.313741	0.469542	0.328429	0.475842
ACEBMG_01470	61.2598	0.258478	0.252803	0.260122	0.401927
ACEBMG_01475	596.025	-0.124892	0.118986	0.284281	0.429508
ACEBMG_01480	23.9493	-0.0602422	0.349048	0.835023	0.891689
ACEBMG_01485	3.91452	-0.193885	0.552523	0.521765	0.655711
ACEBMG_01490	0.562862	-0.135611	0.62136	0.811024	NA
ACEBMG_01495	22.089	0.251863	0.372465	0.395962	0.540427
ACEBMG_01500	33.8449	-1.05282	0.427791	0.00427436	0.0144011
ACEBMG_01505	20.2909	-0.20289	0.376534	0.507779	0.642944
ACEBMG_01510	28.9306	-0.0874207	0.327821	0.754258	0.834626
ACEBMG_01515	25.2041	-0.419517	0.389187	0.188427	0.316271
ACEBMG_01520	12.8103	-3.02692	1.20397	0.001336	0.00530952
ACEBMG_01525	14.8126	-2.49627	0.941359	0.00277467	0.00997586
ACEBMG_01530	22.689	-0.479502	0.412046	0.149599	0.267279
ACEBMG_01535	23.5244	-1.39226	0.563831	0.00325818	0.0114361
ACEBMG_01540	55.8947	-3.857	0.709608	3.55883e-08	3.30488e-07
ACEBMG_01545	14.3798	-3.23795	1.20581	0.000797025	0.00335872
ACEBMG_01550	59.9423	-2.1981	0.415074	3.22691e-08	3.01178e-07
ACEBMG_01555	24.9398	-0.73778	0.443782	0.0413188	0.0971465
ACEBMG_01560	106.898	-0.702742	0.269241	0.00415889	0.0140891
ACEBMG_01565	10.7871	-0.0163818	0.441168	0.957895	0.972899
ACEBMG_01570	346.661	-1.10257	0.153835	2.44601e-13	4.20486e-12
ACEBMG_01575	25.8347	-0.156355	0.34994	0.589557	0.71513
ACEBMG_01580	38.2622	-0.455923	0.340575	0.119962	0.225753
ACEBMG_01585	505.975	-1.00057	0.169994	1.12357e-09	1.26816e-08
ACEBMG_01590	289.35	-0.681209	0.149238	2.68263e-06	1.90307e-05
ACEBMG_01595	43.7535	-0.160937	0.301929	0.541629	0.672669
ACEBMG_01600	12.1046	-0.665472	0.577541	0.103284	0.200387
ACEBMG_01605	36.4672	-0.0112833	0.308781	0.965831	0.977302
ACEBMG_01610	35.452	0.225918	0.305714	0.391506	0.535928
ACEBMG_01615	55.4439	0.43287	0.262478	0.0666254	0.142257
ACEBMG_01620	43.5389	0.742541	0.297116	0.00454202	0.0151784
ACEBMG_01625	50.9827	0.5683	0.297984	0.0293358	0.0733097
ACEBMG_01630	34.7228	0.492941	0.317518	0.0693535	0.146962
ACEBMG_01635	43.5921	0.185884	0.285643	0.461856	0.602974
ACEBMG_01640	165.363	-0.0284759	0.166223	0.856653	0.907998
ACEBMG_01645	953.799	0.156841	0.0883917	0.0748945	0.155511
ACEBMG_01650	695.014	0.0947724	0.115496	0.40425	0.548601
ACEBMG_01655	705.377	-0.249306	0.124867	0.0413985	0.0972159
ACEBMG_01660	601.937	-0.176472	0.114307	0.115687	0.220402
ACEBMG_01665	39.1951	-0.971474	0.382615	0.0038766	0.0132298
ACEBMG_01670	26.4094	-1.2347	0.498629	0.00361265	0.0124555
ACEBMG_01675	191.62	-1.50349	0.234178	2.56696e-11	3.62118e-10
ACEBMG_01680	13.1479	-1.12825	0.701432	0.0277479	0.070052
ACEBMG_01685	6.23062	0.589037	0.667948	0.100529	0.196486
ACEBMG_01690	2076.04	-2.60059	0.200621	1.66792e-39	1.2843e-37
ACEBMG_01695	26.9816	-0.0154412	0.342331	0.945293	0.96594
ACEBMG_01700	99.7646	0.391027	0.205077	0.0417026	0.0977422
ACEBMG_01705	4.29892	-0.61089	0.784234	0.104777	0.202859
ACEBMG_01710	5.41342	0.122032	0.514575	0.672733	0.782706
ACEBMG_01715	8.05616	0.294471	0.517794	0.350537	0.496774
ACEBMG_01720	3.31618	0.251268	0.592404	0.360676	0.508801
ACEBMG_01725	5.81107	0.00650574	0.499779	0.983147	0.987959
ACEBMG_01730	20.396	-0.34279	0.409137	0.290642	0.434904
ACEBMG_01735	27.4374	-0.146826	0.352675	0.616709	0.737417
ACEBMG_01740	31.442	-0.154923	0.329138	0.585834	0.7123
ACEBMG_01745	20.8759	-0.926575	0.509749	0.0233461	0.0609804
ACEBMG_01750	8.48233	-3.87201	2.20063	0.00057412	0.00252914
ACEBMG_01755	2.20126	-0.558143	0.861617	0.0753506	0.156195
ACEBMG_01760	1.40286	0.00103221	0.583435	0.916964	0.949855
ACEBMG_01765	36.6169	-0.351592	0.334125	0.221187	0.358716
ACEBMG_01770	4.86923	-0.263809	0.571853	0.400766	0.54497
ACEBMG_01775	47.5277	-1.35553	0.406315	0.000201374	0.00100037
ACEBMG_01780	291.89	-0.509165	0.152524	0.000564392	0.00248925
ACEBMG_01785	59.1739	-1.79197	0.386479	8.22392e-07	6.22861e-06
ACEBMG_01790	3426.53	-2.87358	0.166813	1.20396e-67	3.42296e-65
ACEBMG_01795	97.7834	-0.542409	0.230988	0.0120684	0.0350943
ACEBMG_01800	73.2667	-1.18227	0.334029	0.00010594	0.000562575
ACEBMG_01805	43.5187	-0.469917	0.328515	0.0993486	0.194901
ACEBMG_01810	10.2891	-0.64443	0.604207	0.118967	0.224567
ACEBMG_01815	6.16186	-3.17289	2.09013	0.00173446	0.00669162
ACEBMG_01820	26.2373	1.34451	0.377491	4.51733e-05	0.000262517
ACEBMG_01825	29.3586	-0.452609	0.368247	0.14384	0.259586
ACEBMG_01830	9.04998	0.25262	0.481425	0.424326	0.568434
ACEBMG_01835	16.0705	-0.433148	0.463434	0.214613	0.350978
ACEBMG_01840	4.03931	0.133093	0.546302	0.62793	0.745768
ACEBMG_01845	3.17164	-1.05627	1.48585	0.0246443	0.0638747
ACEBMG_01850	31.811	-0.462986	0.375547	0.137937	0.251017
ACEBMG_01855	5.81884	-0.241479	0.529081	0.460394	0.601691
ACEBMG_01860	41.7863	0.511109	0.30875	0.0542333	0.120678
ACEBMG_01865	20.2618	-0.846575	0.514271	0.0353085	0.0852943
ACEBMG_01870	31.2513	-0.499162	0.369833	0.109477	0.210305
ACEBMG_01875	1.00606	-0.241477	0.648053	0.392512	0.536908
ACEBMG_01880	1.33168	-0.323333	0.684262	0.234167	0.373696
ACEBMG_01885	4.22911	0.00749968	0.522644	0.979489	0.985086
ACEBMG_01890	23.8998	-0.876198	0.467053	0.0222666	0.0585745
ACEBMG_01895	11.7443	-0.92066	0.679633	0.0518878	0.116724
ACEBMG_01900	25.2281	0.127461	0.34386	0.654181	0.767817
ACEBMG_01905	29.0131	0.112282	0.324279	0.683839	0.789962
ACEBMG_01910	8.67197	0.040981	0.458567	0.895007	0.936261
ACEBMG_01915	16.3034	-0.247002	0.419559	0.443005	0.585603
ACEBMG_01920	6.344	0.194879	0.509952	0.523833	0.657192
ACEBMG_01925	59.6072	-0.215728	0.274328	0.38224	0.528928
ACEBMG_01930	7.09998	-0.391981	0.575984	0.27014	0.41407
ACEBMG_01935	175.376	0.145258	0.175139	0.386961	0.532189
ACEBMG_01940	34.4981	-0.124244	0.307827	0.643173	0.759102
ACEBMG_01945	51.4715	-0.406186	0.285483	0.114114	0.217966
ACEBMG_01950	40.3662	-1.58099	0.433199	6.72806e-05	0.000374502
ACEBMG_01955	5.65118	0.0649474	0.504852	0.826405	0.885588
ACEBMG_01960	24.2394	-0.156436	0.364451	0.601123	0.724405
ACEBMG_01965	8.02176	0.963751	0.719928	0.0237655	0.0619446
ACEBMG_01970	0.830329	0.174514	0.639643	0.159968	NA
ACEBMG_01975	11.6367	0.754898	0.545567	0.0420059	0.0981376
ACEBMG_01980	63.1287	0.0224801	0.244708	0.920901	0.95207
ACEBMG_01985	3.77352	-1.33432	1.9214	0.0172246	0.0471572
ACEBMG_01990	179.969	0.0104772	0.160988	0.948535	0.967518
ACEBMG_01995	29.3903	-1.26419	0.473607	0.00206275	0.00775579
ACEBMG_02000	18.5835	-0.878348	0.536366	0.0347882	0.0843683
ACEBMG_02005	29.1462	-0.422657	0.35973	0.154635	0.273329
ACEBMG_02010	29.4997	0.0954284	0.323291	0.728841	0.818966
ACEBMG_02015	7.04374	0.170395	0.500856	0.574809	0.703677
ACEBMG_02020	79.5425	1.92119	0.212161	9.8961e-21	2.79206e-19
ACEBMG_02025	101.64	1.35196	0.211736	2.56272e-11	3.62118e-10
ACEBMG_02030	10.3064	-0.372024	0.506602	0.291432	0.435733
ACEBMG_02035	3.97026	-1.87942	2.01621	0.0102535	0.0306362
ACEBMG_02040	6.37642	-0.280382	0.545522	0.395784	0.540384
ACEBMG_02045	14.3184	-0.392738	0.461491	0.256934	0.398668
ACEBMG_02050	13.4587	-0.358226	0.461792	0.296815	0.441093
ACEBMG_02055	232.73	-2.53081	0.255048	5.09116e-24	1.77518e-22
ACEBMG_02060	11.4617	0.343423	0.46473	0.285211	0.42956
ACEBMG_02065	42.3072	0.258935	0.284039	0.30169	0.44584
ACEBMG_02070	3.81743	-0.156225	0.546583	0.594639	0.719171
ACEBMG_02075	10.2215	0.735479	0.615009	0.0529282	0.118416
ACEBMG_02080	12.8071	1.69337	0.540951	0.000107366	0.00056933
ACEBMG_02085	17.0633	0.726765	0.444582	0.0307331	0.0764912
ACEBMG_02090	55.0544	0.306422	0.265008	0.198401	0.329717
ACEBMG_02095	14.4354	-1.04307	0.63912	0.0288263	0.072379
ACEBMG_02100	59.922	-0.679693	0.293099	0.0105389	0.0313873
ACEBMG_02105	195.748	-1.01175	0.20734	3.28178e-07	2.63684e-06
ACEBMG_02110	187.679	-0.702705	0.196623	0.000174696	0.000879666
ACEBMG_02115	238.596	-1.31968	0.233761	3.49675e-09	3.76792e-08
ACEBMG_02120	21.2779	-0.275622	0.378735	0.374084	0.521742
ACEBMG_02125	47.6756	-0.263147	0.302378	0.32223	0.46833
ACEBMG_02130	17.0812	-0.258244	0.419414	0.422049	0.565999
ACEBMG_02135	67.0099	-0.367975	0.261652	0.123489	0.230513
ACEBMG_02140	76.502	-2.73651	0.438504	1.22573e-10	1.59517e-09
ACEBMG_02145	16.395	-0.637241	0.507567	0.0957634	0.189431
ACEBMG_02150	14.367	0.598746	0.476197	0.0775164	0.159433
ACEBMG_02155	14.3308	0.33856	0.441584	0.287641	0.431812
ACEBMG_02160	28.649	0.675728	0.357503	0.0224237	0.0589042
ACEBMG_02165	31.2013	-0.42487	0.364165	0.164234	0.285383
ACEBMG_02170	40.1385	0.110198	0.288588	0.666221	0.778241
ACEBMG_02175	335.599	0.162547	0.138819	0.229134	0.368048
ACEBMG_02180	59.9382	-0.211963	0.264789	0.377373	0.524546
ACEBMG_02185	11.0265	-0.0673348	0.437034	0.830088	0.888521
ACEBMG_02190	19.3068	0.103602	0.379561	0.733486	0.820758
ACEBMG_02195	21.5675	-0.447293	0.417695	0.179861	0.305359
ACEBMG_02200	29.4143	0.514364	0.343945	0.0725415	0.152337
ACEBMG_02205	80.6701	-0.0629941	0.224151	0.76303	0.841588
ACEBMG_02210	0.119666	-0.0259999	0.619058	0.569162	NA
ACEBMG_02215	6.02098	-0.210556	0.523481	0.510408	0.645609
ACEBMG_02220	75.0701	0.0254795	0.229361	0.905123	0.942955
ACEBMG_02225	27.7036	-0.75424	0.41843	0.0311071	0.0772141
ACEBMG_02230	79.5119	-0.409202	0.239975	0.0681544	0.145103
ACEBMG_02235	49.6264	-0.310299	0.293782	0.234934	0.374758
ACEBMG_02240	14.583	-0.406235	0.465808	0.243479	0.383882
ACEBMG_02245	78.8211	-0.438744	0.237766	0.0475303	0.108573
ACEBMG_02250	52.5315	-0.661433	0.308114	0.0174376	0.0476345
ACEBMG_02255	50.1905	-0.912173	0.337713	0.00258393	0.00939982
ACEBMG_02260	52.2971	-0.427404	0.288787	0.100151	0.196059
ACEBMG_02265	34.5381	-0.700147	0.372842	0.0290074	0.0727489
ACEBMG_02270	43.9032	-0.765152	0.338563	0.0108481	0.0322303
ACEBMG_02275	7.07929	0.107625	0.491003	0.722661	0.814492
ACEBMG_02280	6.92155	0.299769	0.527753	0.347172	0.493139
ACEBMG_02285	3.89143	0.489043	0.712383	0.126774	0.234848
ACEBMG_02290	3.13603	-0.293893	0.619849	0.285205	0.42956
ACEBMG_02295	0.153892	-0.0342712	0.618455	0.620726	NA
ACEBMG_02300	20.6283	-0.206361	0.382308	0.503192	0.639182
ACEBMG_02305	53.5445	-0.0580194	0.258202	0.804865	0.868549
ACEBMG_02310	20.0008	-0.267401	0.394546	0.396365	0.540703
ACEBMG_02315	1.35812	-0.316005	0.681857	0.239171	0.378692
ACEBMG_02320	17.9751	-0.678931	0.497247	0.0758004	0.156864
ACEBMG_02325	3.53863	-1.46525	1.86764	0.0156268	0.0432634
ACEBMG_02330	9.64278	-0.600753	0.594071	0.137452	0.250505
ACEBMG_02335	31.8057	-0.367346	0.346248	0.213055	0.348584
ACEBMG_02340	25.7869	-0.487282	0.430411	0.149202	0.267047
ACEBMG_02345	12.0162	0.727769	0.539165	0.0471554	0.108051
ACEBMG_02350	7.19008	-0.937214	0.838723	0.0736717	0.153923
ACEBMG_02355	20.9414	-1.4568	0.592549	0.00348559	0.0121079
ACEBMG_02360	8.93292	-0.456975	0.550176	0.220826	0.3586
ACEBMG_02365	59.2398	-0.435997	0.2707	0.0771483	0.158941
ACEBMG_02370	15.4966	-1.48996	0.728236	0.009098	0.0278593
ACEBMG_02375	8.14457	-0.279354	0.516996	0.404326	0.548601
ACEBMG_02380	63.0252	0.394849	0.253182	0.0853582	0.172679
ACEBMG_02385	40.5948	2.21205	0.358653	3.87475e-11	5.3637e-10
ACEBMG_02390	17.2212	-0.0430385	0.390511	0.887311	0.929827
ACEBMG_02395	42.3355	-0.221522	0.29565	0.397782	0.54211
ACEBMG_02400	25.8944	-1.15292	0.519722	0.00686972	0.0216358
ACEBMG_02405	157.038	-0.982815	0.223747	3.90944e-06	2.69576e-05
ACEBMG_02410	41.8491	-0.799943	0.354329	0.0103014	0.0307544
ACEBMG_02415	33.6501	-3.00684	0.7004	7.49566e-06	4.98273e-05
ACEBMG_02420	3.71578	-0.0493594	0.545652	0.85153	0.903605
ACEBMG_02425	5.88432	-0.207498	0.52724	0.51306	0.647412
ACEBMG_02430	21.3552	-0.238377	0.37686	0.437935	0.580979
ACEBMG_02435	9.84629	0.315527	0.483738	0.327965	0.475356
ACEBMG_02440	8.81397	-0.40337	0.544371	0.262811	0.404898
ACEBMG_02445	11.7541	-0.351723	0.476955	0.309925	0.455461
ACEBMG_02450	26.8317	-0.34951	0.369418	0.254129	0.395478
ACEBMG_02455	191.704	-1.11189	0.188206	8.8953e-10	1.02404e-08
ACEBMG_02460	22.0243	-1.58783	0.619634	0.00232129	0.0086053
ACEBMG_02465	27.3542	-0.195267	0.340568	0.498659	0.635554
ACEBMG_02470	43.8895	-0.492408	0.311402	0.0746955	0.155203
ACEBMG_02475	8.56447	-0.661287	0.664283	0.120663	0.226381
ACEBMG_02480	7.82243	-1.9784	1.20297	0.0110801	0.0326312
ACEBMG_02485	33.5166	0.940622	0.352437	0.00182092	0.00694542
ACEBMG_02490	14.3588	-0.219789	0.42513	0.495408	0.633574
ACEBMG_02495	16.7658	-0.509137	0.464147	0.153791	0.27281
ACEBMG_02500	5.98665	-0.185504	0.519574	0.555717	0.685329
ACEBMG_02505	5.73642	-0.565299	0.680881	0.166182	0.287416
ACEBMG_02510	7.38559	0.162504	0.503127	0.593098	0.717875
ACEBMG_02515	2.4616	0.189485	0.602188	0.417182	0.560693
ACEBMG_02520	7.21948	0.332387	0.536633	0.299622	0.443688
ACEBMG_02525	4.48229	2.00141	1.08336	0.00198856	0.00751504
ACEBMG_02530	3.6016	-0.475542	0.705947	0.154153	0.273051
ACEBMG_02535	9.91177	-0.0708371	0.449357	0.82125	0.881853
ACEBMG_02540	18.9044	-0.738042	0.517942	0.0603727	0.13118
ACEBMG_02545	15.6139	-0.190313	0.409682	0.548086	0.678635
ACEBMG_02555	15.3404	-0.793601	0.556485	0.0573245	0.125889
ACEBMG_02560	12.5322	-0.226679	0.443191	0.488216	0.62807
ACEBMG_02565	5.56888	0.339515	0.56786	0.282218	0.427842
ACEBMG_02570	2.08811	0.186793	0.601885	0.427178	0.571219
ACEBMG_02575	10.2882	-1.0622	0.763977	0.0436344	0.101112
ACEBMG_02580	6.29362	-1.34744	1.17057	0.0286787	0.0721178
ACEBMG_02585	6.36949	-0.63956	0.715723	0.136855	0.249909
ACEBMG_02590	5.20104	0.228132	0.553935	0.434946	0.577844
ACEBMG_02595	7.49944	-0.260539	0.506261	0.436725	0.57979
ACEBMG_02600	42.5271	-0.612892	0.329002	0.0347017	0.084269
ACEBMG_02605	2.22141	-0.556548	0.861103	0.0752688	0.156113
ACEBMG_02610	25.2022	0.220801	0.348298	0.440586	0.583658
ACEBMG_02615	32.5612	0.0484423	0.311999	0.857765	0.908916
ACEBMG_02620	4.68197	-0.811735	0.923864	0.0684801	0.145629
ACEBMG_02625	17.8028	-0.111142	0.383989	0.715909	0.80967
ACEBMG_02630	412.296	-1.62161	0.185301	2.96994e-19	7.74952e-18
ACEBMG_02635	60.0093	-2.21943	0.415744	2.63873e-08	2.5136e-07
ACEBMG_02640	30.2044	-0.637057	0.390457	0.0523085	0.117456
ACEBMG_02645	65.137	-0.912033	0.314755	0.0013693	0.00541857
ACEBMG_02650	95.4896	-1.2457	0.289414	4.18547e-06	2.88073e-05
ACEBMG_02655	54.574	-0.398799	0.294095	0.135369	0.247684
ACEBMG_02660	28.8151	0.996568	0.351707	0.000923268	0.00383416
ACEBMG_02665	23.2032	-0.0216684	0.353541	0.964125	0.977078
ACEBMG_02670	86.1232	-0.473898	0.239936	0.0334831	0.08194
ACEBMG_02675	31.7995	-0.478639	0.374978	0.125659	0.233502
ACEBMG_02680	66.5577	-0.297722	0.264769	0.21726	0.354131
ACEBMG_02685	200.454	-1.25443	0.223193	4.73688e-09	4.97373e-08
ACEBMG_02690	117.137	-1.04708	0.269895	3.25577e-05	0.00019503
ACEBMG_02695	423.983	-1.73176	0.155384	1.68498e-29	7.88314e-28
ACEBMG_02700	104.982	-0.94957	0.254855	7.1775e-05	0.000397722
ACEBMG_02705	71.8073	-0.469198	0.251892	0.0439571	0.101668
ACEBMG_02710	5.80872	-0.500817	0.656615	0.193279	0.323093
ACEBMG_02715	76.1664	-1.63615	0.324422	1.1331e-07	9.92405e-07
ACEBMG_02720	112.738	-0.889245	0.246847	0.000120798	0.000632394
ACEBMG_02725	57.7105	-0.951161	0.33305	0.00147952	0.00581733
ACEBMG_02730	146.473	-1.55725	0.236858	1.1462e-11	1.68779e-10
ACEBMG_02735	127.997	-2.09993	0.328697	2.64683e-11	3.71966e-10
ACEBMG_02740	37.7027	-1.95787	0.494413	1.93245e-05	0.000120444
ACEBMG_02745	6.02416	0.752963	0.760912	0.0537515	0.120029
ACEBMG_02750	1.3831	-0.319555	0.684354	0.231949	0.371052
ACEBMG_02755	0.682952	-0.162796	0.626486	0.66215	NA
ACEBMG_02760	100.069	-0.788024	0.245265	0.00058332	0.00256051
ACEBMG_02765	1.79334	-0.0851447	0.577643	0.743914	0.828165
ACEBMG_02770	10.4989	-1.03243	0.808114	0.0469035	0.107607
ACEBMG_02775	13.5149	-0.200844	0.426688	0.533128	0.665903
ACEBMG_02780	103.64	-0.232818	0.224426	0.267054	0.410067
ACEBMG_02785	4.91604	0.122032	0.538797	0.667063	0.778348
ACEBMG_02790	0.239332	-0.0478063	0.618135	0.748037	NA
ACEBMG_02795	0.585532	-0.137153	0.622315	0.780538	NA
ACEBMG_02800	0.246477	-0.0589925	0.616857	0.706289	NA
ACEBMG_02805	0.0634057	-0.0151771	0.620041	0.50151	NA
ACEBMG_02810	0	NA	NA	NA	NA
ACEBMG_02815	4.19615	0.522753	0.732664	0.107063	0.206717
ACEBMG_02820	0.742153	0.213685	0.664675	0.0641735	NA
ACEBMG_02825	0.146959	-0.0259426	0.619671	0.70052	NA
ACEBMG_02830	1.78013	-0.0834451	0.576015	0.751591	0.832879
ACEBMG_02835	0.0610947	-0.0149369	0.620042	0.491943	NA
ACEBMG_02840	1.22197	0.135251	0.618915	0.321185	0.467493
ACEBMG_02845	1.73258	-0.0502024	0.576181	0.860704	0.910989
ACEBMG_02850	10.5328	-0.304957	0.49215	0.369598	0.517242
ACEBMG_02855	4.77275	-0.739797	0.875265	0.0770345	0.158795
ACEBMG_02860	714.97	-0.101053	0.117879	0.381748	0.52864
ACEBMG_02865	8.87297	0.0581257	0.461679	0.850823	0.903373
ACEBMG_02870	2.48206	0.156296	0.586926	0.511721	0.646766
ACEBMG_02875	2.21849	-0.177001	0.585068	0.492626	0.632015
ACEBMG_02880	1.69205	0.411061	0.781703	0.0616288	0.133361
ACEBMG_02885	5.88146	0.131062	0.51738	0.647681	0.762609
ACEBMG_02890	1.48127	0.0109702	0.581452	0.881956	0.926581
ACEBMG_02895	3.01406	-0.01106	0.54851	0.965619	0.977302
ACEBMG_02900	116.024	-0.460618	0.259303	0.0506795	0.114564
ACEBMG_02905	87.7013	1.01735	0.239384	4.75743e-06	3.24418e-05
ACEBMG_02910	93.5762	0.0998253	0.223738	0.632335	0.749554
ACEBMG_02920	26.5108	-0.181679	0.349474	0.535177	0.667347
ACEBMG_02925	97.9486	-1.342	0.266944	1.38926e-07	1.19412e-06
ACEBMG_02930	63.2479	0.285394	0.263235	0.227313	0.36576
ACEBMG_02935	19.3849	-0.429155	0.42656	0.202464	0.334664
ACEBMG_02940	75.5789	-0.0230863	0.228872	0.91337	0.947731
ACEBMG_02945	33.3939	-0.21634	0.332923	0.445968	0.588257
ACEBMG_02950	8.03339	-1.98967	1.23401	0.0110521	0.0326128
ACEBMG_02955	38.9008	-1.65596	0.457866	7.27164e-05	0.000401548
ACEBMG_02960	22.3623	0.433711	0.387702	0.153825	0.27281
ACEBMG_02965	45.9108	0.471442	0.28285	0.0588076	0.128307
ACEBMG_02970	2.05578	-0.139354	0.580578	0.581221	0.70884
ACEBMG_02975	17.2612	-0.493942	0.465878	0.163797	0.285159
ACEBMG_02980	31.6673	-3.79805	0.989356	6.39728e-05	0.000357706
ACEBMG_02985	3.73636	-1.55222	1.97033	0.0142754	0.040002
ACEBMG_02990	20.8994	-0.384011	0.407339	0.239247	0.378692
ACEBMG_02995	18.0488	-1.85265	0.713827	0.00234085	0.00866786
ACEBMG_03000	18.0232	-2.81476	0.95255	0.00117411	0.00474706
ACEBMG_03005	31.1233	-0.718723	0.949391	0.0564546	0.124348
ACEBMG_03010	15.1443	-0.0677953	0.409928	0.826147	0.885569
ACEBMG_03015	5.0052	-0.813941	0.93229	0.0656508	0.140582
ACEBMG_03020	28.7681	-0.259052	0.34603	0.368038	0.515839
ACEBMG_03025	38.2662	-2.42146	0.548197	3.13968e-06	2.19777e-05
ACEBMG_03030	28.1967	-1.39586	0.499373	0.00134008	0.00532001
ACEBMG_03035	5.61243	-0.461879	0.639298	0.215648	0.351892
ACEBMG_03040	56.947	-0.181758	0.271177	0.457157	0.599284
ACEBMG_03045	47.3476	-1.34747	0.384481	0.000121256	0.000633392
ACEBMG_03050	10.878	-0.241012	0.467425	0.466101	0.606395
ACEBMG_03055	79.4599	-1.31362	0.321804	1.05771e-05	6.84639e-05
ACEBMG_03060	16.1116	0.438869	0.428752	0.168908	0.29145
ACEBMG_03065	30.567	1.02096	0.358512	0.000893715	0.00373239
ACEBMG_03070	30.4532	0.192737	0.324994	0.484592	0.624714
ACEBMG_03075	7.44642	0.267927	0.521185	0.391196	0.535901
ACEBMG_03080	12.8862	0.365131	0.472543	0.261943	0.404065
ACEBMG_03085	2.48301	-0.235807	0.598537	0.380906	0.527671
ACEBMG_03090	166.244	-0.155914	0.202166	0.414924	0.558961
ACEBMG_03095	1338.77	0.32804	0.094175	0.00042321	0.00194966
ACEBMG_03100	36.2456	0.295684	0.320446	0.276983	0.420941
ACEBMG_03105	78.2327	-0.101871	0.261793	0.667073	0.778348
ACEBMG_03110	9.71048	0.13811	0.454889	0.658829	0.771312
ACEBMG_03115	16.4943	0.307276	0.428017	0.333041	0.480265
ACEBMG_03120	15.3968	0.489724	0.448088	0.13583	0.248405
ACEBMG_03125	31.18	-0.142901	0.325066	0.608654	0.730384
ACEBMG_03130	10.2844	-0.626231	0.598886	0.125736	0.233527
ACEBMG_03135	24.508	-0.0601088	0.351978	0.833734	0.891116
ACEBMG_03140	20.6455	-0.546058	0.436657	0.116536	0.221154
ACEBMG_03145	40.4708	1.59321	0.317133	4.99489e-08	4.56959e-07
ACEBMG_03150	68.1468	1.56069	0.25519	1.05038e-10	1.37432e-09
ACEBMG_03155	46.6757	-0.097333	0.273197	0.692746	0.792769
ACEBMG_03160	285.616	-0.178644	0.169274	0.272411	0.415591
ACEBMG_03165	149.987	0.283183	0.191624	0.119259	0.225003
ACEBMG_03170	39.471	-0.219551	0.301258	0.40798	0.551736
ACEBMG_03175	258.166	-0.265869	0.167401	0.0988412	0.194111
ACEBMG_03180	16.8708	1.01252	0.481086	0.00572056	0.0184495
ACEBMG_03185	2.85177	-0.251578	0.60269	0.346848	0.492869
ACEBMG_03190	13.0482	-0.0837639	0.418417	0.788643	0.857806
ACEBMG_03195	29.0632	0.565695	0.376638	0.063718	0.137296
ACEBMG_03200	42.4986	0.519704	0.310001	0.0513532	0.115732
ACEBMG_03205	9.50662	0.293553	0.504935	0.364984	0.511947
ACEBMG_03210	31.6207	0.476737	0.336411	0.0890492	0.178776
ACEBMG_03215	68.782	-0.81684	0.30207	0.00281753	0.0100907
ACEBMG_03220	24.6831	-0.354376	0.390189	0.262132	0.404189
ACEBMG_03225	19.9287	0.232885	0.372601	0.433445	0.576678
ACEBMG_03230	6.89109	-0.760607	0.784893	0.102211	0.199234
ACEBMG_03235	5.24965	0.168618	0.527408	0.566297	0.695591
ACEBMG_03240	8.2507	-0.0646824	0.469042	0.835235	0.891689
ACEBMG_03245	312.6	-1.48201	0.180326	4.08567e-17	9.55737e-16
ACEBMG_03250	55.4433	-0.761049	0.318156	0.0069382	0.0218058
ACEBMG_03255	72.4283	-0.129352	0.242154	0.562473	0.691583
ACEBMG_03260	50.8819	-0.354622	0.301921	0.183519	0.309866
ACEBMG_03265	11.7555	0.343236	0.471928	0.286939	0.431283
ACEBMG_03270	7.71062	-0.0533981	0.47987	0.862372	0.912229
ACEBMG_03275	50.2494	-0.827851	0.327968	0.00484863	0.0160722
ACEBMG_03280	35.0862	-0.10909	0.306759	0.683831	0.789962
ACEBMG_03285	93.2089	1.18526	0.234012	7.91907e-08	7.0869e-07
ACEBMG_03290	12.7591	1.42464	0.570051	0.0010933	0.00445028
ACEBMG_03295	4.39622	0.501608	0.712637	0.118103	0.223393
ACEBMG_03300	17.3265	2.92155	0.457244	6.50379e-12	9.77155e-11
ACEBMG_03305	2.09168	-0.149279	0.580546	0.557886	0.687087
ACEBMG_03310	23.5955	1.97843	0.407952	7.13188e-08	6.39792e-07
ACEBMG_03315	78.159	-0.00592259	0.25294	0.978718	0.985039
ACEBMG_03320	211.029	-1.29521	0.216072	4.79984e-10	5.79745e-09
ACEBMG_03325	318.145	-1.4048	0.16927	2.40328e-17	5.65767e-16
ACEBMG_03330	104.194	-0.415186	0.211848	0.0378226	0.0902859
ACEBMG_03335	59.0539	-1.66502	0.372003	1.83669e-06	1.32845e-05
ACEBMG_03340	28.2094	0.385889	0.344122	0.173959	0.298354
ACEBMG_03345	3.22592	-0.0601157	0.546011	0.822941	0.883156
ACEBMG_03350	38.8781	-0.415841	0.317731	0.136594	0.249555
ACEBMG_03355	13.9513	0.65402	0.487631	0.0587711	0.128304
ACEBMG_03360	69.0815	-0.580983	0.270253	0.0187429	0.0505649
ACEBMG_03365	120.938	1.01782	0.196862	5.81501e-08	5.29367e-07
ACEBMG_03370	20.5138	0.182181	0.374777	0.538988	0.67074
ACEBMG_03375	60.3336	1.01307	0.276118	5.53353e-05	0.000317084
ACEBMG_03380	10.0865	-1.61323	0.969678	0.0209385	0.0556353
ACEBMG_03385	21.9945	0.211042	0.368547	0.475569	0.615227
ACEBMG_03390	10.1498	-0.32735	0.505519	0.3409	0.487173
ACEBMG_03395	3.69333	-0.0943178	0.543017	0.734129	0.820981
ACEBMG_03400	22.1733	0.00238173	0.354629	0.978442	0.985039
ACEBMG_03405	1.0577	-0.250485	0.651717	0.367063	0.514668
ACEBMG_03410	32.9217	-0.729663	0.395936	0.0290999	0.0728186
ACEBMG_03415	15.4189	-0.219372	0.411733	0.492881	0.632055
ACEBMG_03420	12.1947	-0.455064	0.500319	0.210444	0.345075
ACEBMG_03425	32.3967	-0.28657	0.333138	0.31632	0.462833
ACEBMG_03430	104.897	0.168533	0.209919	0.392727	0.537003
ACEBMG_03435	43.6185	0.305468	0.293956	0.232572	0.371794
ACEBMG_03440	66.9669	0.691178	0.240969	0.00174023	0.00670688
ACEBMG_03445	5.18237	0.157752	0.524355	0.592151	0.717336
ACEBMG_03450	57.6018	-1.37313	0.365855	4.1041e-05	0.000239633
ACEBMG_03455	5.26488	0.138174	0.520775	0.641849	0.758157
ACEBMG_03460	14.2873	-0.358364	0.475816	0.295824	0.439937
ACEBMG_03465	28.4272	-0.42425	0.365028	0.167983	0.290124
ACEBMG_03470	63.3699	-0.977941	0.355314	0.00180135	0.00688499
ACEBMG_03475	36.2742	0.414076	0.312429	0.120602	0.226381
ACEBMG_03480	39.211	0.804724	0.307975	0.00274989	0.00992539
ACEBMG_03485	15.7854	0.877513	0.475413	0.0134687	0.0381458
ACEBMG_03490	47.6829	0.418278	0.274747	0.0857194	0.173315
ACEBMG_03495	20.4418	-0.483844	0.442265	0.160185	0.280324
ACEBMG_03500	35.5382	-1.42809	0.471089	0.00056085	0.00247955
ACEBMG_03505	28.4614	-1.61032	0.544183	0.000698188	0.0029971
ACEBMG_03510	8.40376	-0.700481	0.677039	0.109556	0.210347
ACEBMG_03515	11.7975	0.68774	0.5357	0.0549028	0.121509
ACEBMG_03520	26.6837	0.209712	0.338894	0.459316	0.601144
ACEBMG_03525	6.95556	0.100304	0.492593	0.740848	0.825746
ACEBMG_03530	22.0013	0.293924	0.376575	0.324014	0.470553
ACEBMG_03535	21.95	0.514319	0.381043	0.0900875	0.180468
ACEBMG_03540	66.3124	0.041765	0.237135	0.848957	0.90191
ACEBMG_03545	82.0559	-1.92524	0.350922	8.60084e-09	8.70924e-08
ACEBMG_03550	32.581	-0.661941	0.390496	0.0436646	0.101118
ACEBMG_03555	8.58862	0.34045	0.50633	0.292137	0.436434
ACEBMG_03560	6.8039	-0.0889413	0.492639	0.77212	0.848322
ACEBMG_03565	44.1533	-1.4177	0.43552	0.000247376	0.00119987
ACEBMG_03570	5.40178	-1.07985	1.0679	0.0434177	0.10086
ACEBMG_03575	5.26541	-0.38819	0.612269	0.26683	0.409893
ACEBMG_03580	6.33015	-0.641515	0.724069	0.134801	0.247013
ACEBMG_03585	4.3475	0.108278	0.536756	0.696	0.794936
ACEBMG_03590	5.79373	-0.534826	0.665863	0.17945	0.304941
ACEBMG_03595	3.17887	0.369182	0.668449	0.184774	0.311411
ACEBMG_03600	47.0451	-0.550045	0.305569	0.0437971	0.101361
ACEBMG_03605	18.5834	0.15518	0.376257	0.602086	0.72528
ACEBMG_03610	73.7917	-0.189768	0.233362	0.382385	0.528928
ACEBMG_03615	8.41783	-0.616583	0.6616	0.134543	0.246737
ACEBMG_03620	16.6712	0.298466	0.409751	0.336698	0.483464
ACEBMG_03625	15.0079	-0.282005	0.429639	0.390588	0.535266
ACEBMG_03630	70.0477	-0.612829	0.276557	0.0150176	0.0417961
ACEBMG_03635	37.4895	0.258205	0.308491	0.331106	0.478221
ACEBMG_03640	71.3523	-1.6744	0.337837	1.7632e-07	1.49811e-06
ACEBMG_03645	2.58695	-0.741717	1.06091	0.0442016	0.102106
ACEBMG_03650	7.02494	-3.4841	2.12151	0.00100939	0.00415448
ACEBMG_03655	61.0862	-0.631941	0.281301	0.0137489	0.0387316
ACEBMG_03660	29.8281	-0.166888	0.373166	0.579987	0.70817
ACEBMG_03665	18.1285	0.114165	0.38998	0.713393	0.808555
ACEBMG_03670	31.1862	-0.7319	0.396079	0.0292494	0.0731433
ACEBMG_03675	184.661	-0.28007	0.176404	0.0971071	0.191622
ACEBMG_03680	77.2917	-0.185215	0.229017	0.384746	0.529814
ACEBMG_03685	9.58166	-1.5834	0.946743	0.0223569	0.0587703
ACEBMG_03690	1.06442	-0.241742	0.649688	0.378996	0.526212
ACEBMG_03695	47.5004	-1.60486	0.407207	1.9976e-05	0.000123878
ACEBMG_03700	171.076	-0.419036	0.17501	0.0127393	0.0365279
ACEBMG_03705	92.336	0.262941	0.217588	0.194469	0.324484
ACEBMG_03710	27.7036	0.176758	0.332589	0.527579	0.66077
ACEBMG_03715	116.408	0.557733	0.190093	0.00189389	0.00718666
ACEBMG_03720	13.03	0.121725	0.421735	0.682437	0.789201
ACEBMG_03725	8.3399	0.540341	0.600065	0.121908	0.228253
ACEBMG_03730	40.8719	0.229832	0.28891	0.364716	0.511765
ACEBMG_03735	62.0854	-1.78758	0.373213	4.05188e-07	3.21368e-06
ACEBMG_03740	67.0502	0.62955	0.240272	0.00410098	0.0139185
ACEBMG_03745	646.646	3.86777	0.140432	1.77606e-168	2.18811e-165
ACEBMG_03750	245.22	4.04115	0.155723	1.36957e-149	1.26548e-146
ACEBMG_03755	371.568	4.81114	0.143566	3.61945e-247	6.68874e-244
ACEBMG_03760	365.584	4.51705	0.130078	1.89387e-265	6.99974e-262
ACEBMG_03765	260.352	3.95175	0.157655	2.39904e-140	1.77337e-137
ACEBMG_03770	40.5927	-0.0278649	0.314607	0.917894	0.950055
ACEBMG_03775	9.78915	-0.0261852	0.45533	0.932361	0.958639
ACEBMG_03780	5.7929	0.0714538	0.504255	0.809223	0.871724
ACEBMG_03785	12.192	-0.979844	0.694667	0.0436005	0.101096
ACEBMG_03790	29.9373	-0.318047	0.341244	0.276465	0.420673
ACEBMG_03795	76.4699	-0.870117	0.268413	0.00049486	0.00224418
ACEBMG_03800	32.1003	0.283417	0.317903	0.29591	0.439937
ACEBMG_03805	20.2328	0.107297	0.380958	0.721359	0.814492
ACEBMG_03810	18.7216	-0.55507	0.451686	0.118576	0.223943
ACEBMG_03815	14.8913	-0.147546	0.410248	0.639208	0.755665
ACEBMG_03820	27.8034	-0.107889	0.358092	0.715199	0.80961
ACEBMG_03825	25.0737	0.258454	0.35858	0.377348	0.524546
ACEBMG_03830	121.281	-0.357926	0.209933	0.0703901	0.148579
ACEBMG_03835	1151.69	-2.9295	0.250638	1.68131e-32	9.41535e-31
ACEBMG_03840	7.26683	-0.223499	0.501262	0.496397	0.634619
ACEBMG_03845	11031.3	-0.217647	0.13846	0.105919	0.204747
ACEBMG_03850	1055.87	0.169302	0.124184	0.164453	0.285628
ACEBMG_03855	1714.25	0.133244	0.146242	0.348218	0.494055
ACEBMG_03860	436.381	0.554834	0.137548	3.43944e-05	0.000204705
ACEBMG_03865	19.6629	-0.158067	0.405612	0.611057	0.731915
ACEBMG_03870	43.9708	0.0698322	0.28402	0.783432	0.855157
ACEBMG_03875	28.1939	-0.310801	0.350192	0.294933	0.439192
ACEBMG_03880	13.0441	-1.082	0.687511	0.0312989	0.0776381
ACEBMG_03885	41.0404	0.271331	0.293221	0.290121	0.434456
ACEBMG_03890	64.9247	1.5436	0.241064	1.55356e-11	2.25175e-10
ACEBMG_03895	31.8094	0.31498	0.326279	0.251302	0.392534
ACEBMG_03900	78.4296	-0.171839	0.232721	0.427154	0.571219
ACEBMG_03905	96.0139	-0.710149	0.235591	0.00131613	0.00524183
ACEBMG_03910	119.912	-0.632667	0.222115	0.00242116	0.00889524
ACEBMG_03915	14.6322	0.361128	0.447439	0.2589	0.400875
ACEBMG_03920	19.9675	0.139396	0.364898	0.6352	0.752227
ACEBMG_03925	32.7378	0.626907	0.330355	0.0250219	0.0647467
ACEBMG_03930	2.63734	0.0927177	0.565466	0.706175	0.80309
ACEBMG_03935	0.818363	-0.198374	0.634281	0.527852	NA
ACEBMG_03940	4.96516	-0.114006	0.527325	0.699733	0.797721
ACEBMG_03945	12.4377	0.882076	0.545573	0.0194328	0.0520461
ACEBMG_03950	10.1531	0.427905	0.51625	0.205491	0.339211
ACEBMG_03955	62.3634	0.292774	0.2604	0.211084	0.345972
ACEBMG_03960	2522.74	0.163758	0.149907	0.261122	0.402967
ACEBMG_03965	98.0224	0.955143	0.202726	6.43073e-07	4.97238e-06
ACEBMG_03970	19.2702	-0.564657	0.45687	0.114232	0.217967
ACEBMG_03975	24.5704	0.146335	0.380259	0.62299	0.742285
ACEBMG_03980	6.01385	-0.240374	0.531767	0.458968	0.600901
ACEBMG_03985	224.366	-4.59366	0.447014	7.62285e-25	2.76216e-23
ACEBMG_03990	40.1569	-0.45951	0.324515	0.105547	0.204134
ACEBMG_03995	96.9867	-1.05925	0.268438	2.57742e-05	0.000156938
ACEBMG_04000	25.8883	1.06479	0.415119	0.00186393	0.00708023
ACEBMG_04005	324.395	0.0356636	0.130659	0.780254	0.852696
ACEBMG_04010	271.292	0.479319	0.138575	0.000363928	0.00171129
ACEBMG_04015	70.0061	-0.432713	0.253208	0.0637448	0.137296
ACEBMG_04020	69.78	-0.569961	0.2626	0.0182153	0.0494665
ACEBMG_04025	37.7032	0.225279	0.295919	0.382828	0.528947
ACEBMG_04030	595.244	-0.65547	0.136466	8.40769e-07	6.3418e-06
ACEBMG_04035	11.9528	0.23439	0.451229	0.451452	0.593796
ACEBMG_04040	96.1203	0.390178	0.202793	0.0404215	0.095523
ACEBMG_04045	2850.83	-0.583585	0.107223	3.13507e-08	2.94092e-07
ACEBMG_04050	6.53537	-0.0726544	0.494674	0.81152	0.873435
ACEBMG_04055	18.9279	-0.205558	0.384562	0.506692	0.642111
ACEBMG_04060	23.4979	-0.379055	0.424201	0.248492	0.389163
ACEBMG_04065	101.09	-2.84399	0.411691	1.11728e-12	1.81117e-11
ACEBMG_04070	323.949	-1.67589	0.222907	1.01862e-14	1.97111e-13
ACEBMG_04075	558.04	-1.47444	0.246842	3.82521e-10	4.74429e-09
ACEBMG_04080	239.515	0.854002	0.15423	1.0683e-08	1.06141e-07
ACEBMG_04085	26.0875	-0.327538	0.385467	0.294365	0.4387
ACEBMG_04090	131.453	-2.11298	0.334629	3.60957e-11	5.01541e-10
ACEBMG_04095	31.215	-0.391307	0.345555	0.185942	0.313094
ACEBMG_04100	125.819	-0.685997	0.217673	0.000840448	0.00352988
ACEBMG_04105	49.7648	-0.745369	0.323762	0.00990518	0.0297881
ACEBMG_04110	31.0329	-0.602389	0.383779	0.0623009	0.134736
ACEBMG_04115	11.3007	0.460773	0.505533	0.168594	0.291044
ACEBMG_04120	46.3221	1.70785	0.296026	7.8367e-10	9.07976e-09
ACEBMG_04125	23.6744	3.26801	0.413302	9.00787e-17	2.05513e-15
ACEBMG_04130	23.4787	2.67779	0.394963	7.09532e-13	1.17598e-11
ACEBMG_04135	3.65817	0.199833	0.568911	0.466117	0.606395
ACEBMG_04140	45.4833	-1.36011	0.416907	0.000256017	0.00123853
ACEBMG_04145	18.4715	-0.493142	0.44034	0.15514	0.27409
ACEBMG_04150	113.243	-0.117275	0.206366	0.54613	0.67644
ACEBMG_04155	631.755	-0.223992	0.110888	0.0407432	0.0960987
ACEBMG_04160	66.4589	0.219064	0.241706	0.322449	0.468464
ACEBMG_04165	208.266	-0.280049	0.163658	0.0756271	0.156614
ACEBMG_04170	47.9217	0.531654	0.282244	0.0334987	0.08194
ACEBMG_04175	8.99979	0.0832874	0.481101	0.784975	0.855831
ACEBMG_04180	155.766	-0.971972	0.209655	1.25983e-06	9.2941e-06
ACEBMG_04185	61.1345	-1.34799	0.364075	5.02603e-05	0.000290253
ACEBMG_04190	54.9379	-1.90834	0.423555	1.47083e-06	1.07861e-05
ACEBMG_04195	183.687	0.00141448	0.176466	0.994269	0.995098
ACEBMG_04200	81.782	0.457606	0.236641	0.0351145	0.0849922
ACEBMG_04205	612.772	1.08805	0.127207	3.03388e-18	7.47547e-17
ACEBMG_04210	30.1537	0.671062	0.358861	0.0231797	0.0606315
ACEBMG_04215	51.3929	-0.0980586	0.270002	0.687047	0.790433
ACEBMG_04220	63.0628	0.119666	0.239014	0.587247	0.713499
ACEBMG_04225	63.8476	-2.88617	0.487048	1.12543e-09	1.26816e-08
ACEBMG_04230	2.54853	-0.722258	1.03697	0.0464231	0.106638
ACEBMG_04235	0.802406	-0.192725	0.632881	0.546825	NA
ACEBMG_04240	1.88342	-0.485392	0.791747	0.104062	0.201686
ACEBMG_04245	42.7135	0.298091	0.283862	0.232737	0.371895
ACEBMG_04250	2.53717	0.0693258	0.563649	0.77782	0.851547
ACEBMG_04255	5.17888	-0.340016	0.589573	0.315392	0.462101
ACEBMG_04260	7.10114	-0.164697	0.493723	0.605787	0.728126
ACEBMG_04265	0.88386	-0.199612	0.636625	0.496867	0.63478
ACEBMG_04270	0.689885	-0.162113	0.626598	0.659642	NA
ACEBMG_04275	0.235134	-0.037264	0.61942	0.810177	NA
ACEBMG_04280	0.658182	-0.15629	0.625301	0.69173	NA
ACEBMG_04285	0.531371	-0.129374	0.620548	0.845032	NA
ACEBMG_04290	67.9502	-1.28074	0.345626	5.04629e-05	0.000290969
ACEBMG_04295	136.562	-0.974786	0.220719	3.51444e-06	2.43703e-05
ACEBMG_04300	24.4788	-0.534517	0.43548	0.12011	0.225916
ACEBMG_04305	18.4342	-0.211214	0.390396	0.498923	0.63565
ACEBMG_04310	28.1862	-1.1394	0.472708	0.00460306	0.0153408
ACEBMG_04315	10.7713	0.183607	0.447096	0.557041	0.686274
ACEBMG_04320	6.06938	0.427797	0.609555	0.186068	0.313163
ACEBMG_04325	75.959	-1.44667	0.353774	8.99839e-06	5.88638e-05
ACEBMG_04330	1.36569	-0.33391	0.689598	0.220959	0.358659
ACEBMG_04335	45.5442	0.560578	0.295187	0.0296543	0.0740056
ACEBMG_04340	51.5852	-0.0708457	0.279962	0.777011	0.851242
ACEBMG_04345	23.1263	-0.11616	0.354523	0.692204	0.792769
ACEBMG_04350	14.3327	0.727419	0.484415	0.0382429	0.0909827
ACEBMG_04355	2.67386	0.676086	1.02731	0.036055	0.0868705
ACEBMG_04360	0.785092	0.237111	0.681772	0.0298984	NA
ACEBMG_04365	0.228421	-0.0568411	0.616739	0.672877	NA
ACEBMG_04370	1.33052	0.101722	0.605089	0.469268	0.60942
ACEBMG_04375	4.3089	-2.14706	2.04572	0.00763549	0.0237549
ACEBMG_04380	16.1489	-0.112953	0.396441	0.715103	0.80961
ACEBMG_04385	6.6563	-0.353898	0.556522	0.3127	0.458809
ACEBMG_04390	548.737	1.44744	0.1426	5.12263e-25	1.93196e-23
ACEBMG_04395	116.943	-0.575944	0.222357	0.00581064	0.0187237
ACEBMG_04400	1138.08	0.311946	0.0942436	0.000797879	0.00335872
ACEBMG_04405	397.881	-2.57648	0.254464	5.21157e-25	1.94565e-23
ACEBMG_04410	42.6253	-1.9942	0.501112	1.45542e-05	9.19528e-05
ACEBMG_04415	141.673	-1.83848	0.321158	1.65883e-09	1.83563e-08
ACEBMG_04420	133.811	-2.02097	0.348218	9.56193e-10	1.08741e-08
ACEBMG_04425	87.0663	-1.85286	0.438827	3.38985e-06	2.35949e-05
ACEBMG_04430	97.3285	-2.15784	0.352794	1.88581e-10	2.42362e-09
ACEBMG_04435	29.1229	-0.437887	0.376599	0.161391	0.282034
ACEBMG_04440	49.4793	-0.228474	0.29085	0.376977	0.524391
ACEBMG_04445	117.74	0.053044	0.191032	0.771104	0.847458
ACEBMG_04450	34.7758	-0.520956	0.359716	0.0893823	0.179347
ACEBMG_04455	47.1465	-1.89411	0.438628	3.87463e-06	2.67675e-05
ACEBMG_04460	66.271	-1.59827	0.343871	8.21268e-07	6.22861e-06
ACEBMG_04465	36.9558	0.868859	0.327321	0.00224491	0.00833888
ACEBMG_04470	27.8115	-0.513515	0.381219	0.107919	0.207635
ACEBMG_04475	8.03163	-0.0831433	0.468606	0.791021	0.859632
ACEBMG_04480	25.4131	-0.00301033	0.346192	0.991127	0.993277
ACEBMG_04485	194.289	0.510228	0.200437	0.00703964	0.0221058
ACEBMG_04490	212.054	0.976238	0.174403	6.02524e-09	6.22047e-08
ACEBMG_04495	87.8151	0.0235113	0.225313	0.911392	0.945944
ACEBMG_04500	79.5237	-0.316292	0.237268	0.150762	0.268926
ACEBMG_04505	448.422	0.0590624	0.150808	0.687176	0.790433
ACEBMG_04510	242.354	0.221393	0.147949	0.122982	0.229702
ACEBMG_04515	50.4873	-0.0145681	0.27536	0.951959	0.969144
ACEBMG_04520	56.2874	-1.94992	0.402342	3.21842e-07	2.60291e-06
ACEBMG_04525	121.231	0.0225036	0.198735	0.905437	0.942955
ACEBMG_04530	86.8718	0.202871	0.222381	0.327598	0.475011
ACEBMG_04535	68.2507	-0.872076	0.295101	0.00122993	0.00493038
ACEBMG_04540	40.4222	-6.99616	2.54841	4.93146e-08	4.52275e-07
ACEBMG_04545	9.11489	-2.30217	1.22036	0.00632526	0.0201189
ACEBMG_04550	1.63485	-0.401331	0.730822	0.152067	0.270341
ACEBMG_04555	0.400157	-0.0897874	0.617851	0.954212	NA
ACEBMG_04560	0.103921	-0.0235125	0.619235	0.545768	NA
ACEBMG_04565	0.280271	-0.054283	0.6183	0.821892	NA
ACEBMG_04570	221.325	-0.309299	0.157271	0.0421081	0.0982848
ACEBMG_04575	175.1	-0.0297319	0.198166	0.873336	0.920201
ACEBMG_04580	13.381	0.27186	0.449381	0.389889	0.534853
ACEBMG_04585	96.8903	1.39113	0.203632	1.07547e-12	1.75108e-11
ACEBMG_04590	10.3097	-0.162688	0.461126	0.613537	0.734337
ACEBMG_04595	81.914	0.340776	0.225783	0.102591	0.199638
ACEBMG_04600	356.473	0.20157	0.135314	0.126642	0.234848
ACEBMG_04605	31.8066	-0.844418	0.404479	0.0146337	0.0408815
ACEBMG_04610	205.391	-0.475183	0.163769	0.00263957	0.00957396
ACEBMG_04615	121.682	0.0841312	0.210983	0.671047	0.782147
ACEBMG_04620	42.7119	0.527889	0.304173	0.0445807	0.102853
ACEBMG_04625	119.453	0.488403	0.200255	0.00941619	0.0286674
ACEBMG_04630	428.034	0.407636	0.135237	0.00195532	0.00740459
ACEBMG_04635	361.635	-0.200333	0.139123	0.139293	0.252986
ACEBMG_04640	969.393	0.276895	0.0937017	0.00279941	0.010055
ACEBMG_04645	195.305	-0.446498	0.170139	0.00641601	0.0203263
ACEBMG_04650	94.4027	0.510841	0.215835	0.0112006	0.0328812
ACEBMG_04655	57.5357	0.120569	0.248792	0.595539	0.719648
ACEBMG_04660	28.3214	0.821379	0.356558	0.0061006	0.019505
ACEBMG_04665	8.90256	0.0823605	0.473127	0.788618	0.857806
ACEBMG_04670	28.4955	-0.360623	0.37589	0.243122	0.383516
ACEBMG_04675	353.67	-0.349438	0.160512	0.0214048	0.0567057
ACEBMG_04680	189.631	1.38388	0.151408	8.5847e-21	2.47883e-19
ACEBMG_04685	17.5236	0.0780933	0.384173	0.796879	0.863714
ACEBMG_04690	40.0682	-0.127632	0.302365	0.630829	0.748249
ACEBMG_04695	36.4944	-0.947152	0.397383	0.00603001	0.0193295
ACEBMG_04700	0.517937	-0.123853	0.620228	0.863651	NA
ACEBMG_04705	2.53142	1.49287	2.32114	0.00841654	0.0260314
ACEBMG_04710	17.0303	0.149878	0.386985	0.618959	0.738885
ACEBMG_04715	2.74292	-0.29277	0.615768	0.301288	0.445781
ACEBMG_04720	1.6846	-0.416941	0.741686	0.140451	0.254339
ACEBMG_04725	40.0677	-0.660034	0.351827	0.0307277	0.0764912
ACEBMG_04730	6.71234	0.105428	0.488109	0.729668	0.818966
ACEBMG_04735	75.4748	1.55663	0.216666	7.00006e-14	1.26825e-12
ACEBMG_04740	72.8419	0.247418	0.241478	0.26369	0.405914
ACEBMG_04745	926.889	0.204132	0.102495	0.0432601	0.100623
ACEBMG_04750	138.97	1.14359	0.192879	6.10122e-10	7.18156e-09
ACEBMG_04755	19.4384	-0.18164	0.3782	0.553819	0.683672
ACEBMG_04760	63.2529	0.143112	0.242708	0.52086	0.654795
ACEBMG_04765	11.2555	0.282278	0.485381	0.376184	0.52388
ACEBMG_04770	16.1954	0.191727	0.395055	0.528784	0.662054
ACEBMG_04775	25.3402	-0.314812	0.38781	0.315145	0.46203
ACEBMG_04780	128.109	-0.360152	0.210745	0.0699584	0.147837
ACEBMG_04785	190.7	1.5452	0.155351	3.10754e-24	1.11509e-22
ACEBMG_04790	84.9965	-1.16456	0.707995	0.0128603	0.0368177
ACEBMG_04795	10.0586	-0.970048	0.777604	0.0545486	0.121161
ACEBMG_04800	61.8405	-0.141848	0.247446	0.533003	0.665903
ACEBMG_04805	6.22874	-0.0760617	0.492806	0.80452	0.868431
ACEBMG_04810	30.5647	0.165887	0.319188	0.541473	0.672669
ACEBMG_04815	40.891	-0.646916	0.354004	0.0346706	0.084249
ACEBMG_04820	78.6904	0.0767146	0.226618	0.7157	0.80967
ACEBMG_04825	124.366	-0.0880921	0.2064	0.648882	0.762944
ACEBMG_04830	33.8795	0.401487	0.318117	0.138144	0.251269
ACEBMG_04835	178.59	0.192239	0.161514	0.2174	0.354131
ACEBMG_04840	986.858	-0.992881	0.108952	2.72254e-20	7.50935e-19
ACEBMG_04845	586.111	-1.03049	0.183543	5.78041e-09	6.00124e-08
ACEBMG_04850	46.3724	-0.482337	0.311451	0.0798562	0.163065
ACEBMG_04855	239.265	0.154934	0.144728	0.271851	0.415535
ACEBMG_04860	665.012	0.00980041	0.111786	0.930479	0.957953
ACEBMG_04865	89.9225	-0.0196517	0.230028	0.926056	0.956063
ACEBMG_04870	224.438	-0.332744	0.161436	0.0325421	0.0803188
ACEBMG_04875	108.175	0.0881954	0.211946	0.658767	0.771312
ACEBMG_04880	1.35499	0.0170992	0.583733	0.844338	0.898553
ACEBMG_04885	9.88015	-0.0243035	0.451898	0.937369	0.961459
ACEBMG_04890	24.5028	0.434486	0.371357	0.147191	0.264087
ACEBMG_04895	38.4175	-0.823496	0.378869	0.0120221	0.0349873
ACEBMG_04900	77.4758	0.732468	0.221642	0.000374096	0.0017502
ACEBMG_04905	35.8997	0.14205	0.312445	0.59623	0.720152
ACEBMG_04910	5.49309	0.0576324	0.504701	0.846162	0.899717
ACEBMG_04915	7.71513	-0.294816	0.521198	0.38523	0.530284
ACEBMG_04920	14.8904	0.706527	0.491353	0.0446651	0.102983
ACEBMG_04925	12.4188	0.205287	0.44265	0.506917	0.642111
ACEBMG_04930	63.6399	-0.484756	0.276368	0.0534007	0.119328
ACEBMG_04935	36.6655	-0.0937944	0.30599	0.72539	0.816893
ACEBMG_04940	21.1018	0.350078	0.37408	0.238751	0.378692
ACEBMG_04945	40.201	0.154646	0.296933	0.550041	0.680144
ACEBMG_04950	25.054	-0.16122	0.348875	0.581004	0.70884
ACEBMG_04955	0.546692	-0.118534	0.620573	0.856433	NA
ACEBMG_04960	2.22015	0.351099	0.718773	0.107106	0.206717
ACEBMG_04965	1.01739	-0.247332	0.649901	0.379875	0.527167
ACEBMG_04970	63.3525	0.0331724	0.252189	0.88576	0.929071
ACEBMG_04975	336.42	0.710867	0.139787	1.69359e-07	1.44896e-06
ACEBMG_04980	64.2179	1.11578	0.256527	2.74063e-06	1.9294e-05
ACEBMG_04985	38.8871	-0.398164	0.326024	0.15987	0.28006
ACEBMG_04990	1.59579	-0.387407	0.721595	0.163398	0.284734
ACEBMG_04995	1.91932	-0.486575	0.793725	0.102628	0.199638
ACEBMG_05000	11.3558	-1.28431	0.813413	0.0257764	0.0660054
ACEBMG_05005	12.1462	-0.675746	0.579094	0.099712	0.19551
ACEBMG_05010	114.818	-0.689873	0.217388	0.000675673	0.0029208
ACEBMG_05015	10.1356	-0.349007	0.512409	0.315624	0.462181
ACEBMG_05020	29.7428	0.0845352	0.324912	0.75967	0.838883
ACEBMG_05025	2.14081	-0.572962	0.869005	0.0742849	0.15468
ACEBMG_05030	138.372	0.65911	0.201159	0.000518648	0.00232354
ACEBMG_05035	33.3849	-0.634308	0.369075	0.0450023	0.103696
ACEBMG_05040	113.775	-0.318836	0.199914	0.0928608	0.185121
ACEBMG_05045	119.139	0.583565	0.198472	0.00176634	0.00679332
ACEBMG_05050	1.50992	-0.367923	0.70928	0.181828	0.30785
ACEBMG_05055	27.4032	-1.31176	0.495318	0.00216598	0.00808631
ACEBMG_05060	45.302	-1.29312	0.391779	0.00026108	0.00125973
ACEBMG_05065	15.0108	0.109303	0.417348	0.722564	0.814492
ACEBMG_05070	8.52637	-0.643762	0.655173	0.126828	0.234848
ACEBMG_05075	54.7251	0.355583	0.255272	0.122745	0.229472
ACEBMG_05080	16.0842	0.362451	0.4147	0.247282	0.388421
ACEBMG_05085	92.4183	0.199693	0.212822	0.315444	0.462101
ACEBMG_05090	50.6266	1.03035	0.282756	5.97418e-05	0.000336594
ACEBMG_05095	28.7263	0.826652	0.37749	0.00773648	0.0240286
ACEBMG_05100	5.62881	-0.410712	0.620439	0.247899	0.388609
ACEBMG_05105	37.4735	-0.0162543	0.293649	0.949443	0.967518
ACEBMG_05125	309.487	-0.0234152	0.13298	0.856456	0.907998
ACEBMG_05130	355.928	-1.3113	0.222128	7.24586e-10	8.44816e-09
ACEBMG_05135	66.003	-0.0143216	0.243607	0.948403	0.967518
ACEBMG_05140	206.114	0.258864	0.14922	0.0729316	0.152896
ACEBMG_05145	1324.36	-0.104533	0.0931884	0.260464	0.402288
ACEBMG_05150	48.4557	0.0595072	0.299655	0.820863	0.881694
ACEBMG_05155	32.6071	-0.330001	0.334325	0.25169	0.392674
ACEBMG_05160	43.2713	0.100935	0.280003	0.686887	0.790433
ACEBMG_05165	44.5151	0.167433	0.309714	0.533479	0.665903
ACEBMG_05170	24.3614	0.594243	0.383199	0.0527438	0.118146
ACEBMG_05175	81.8247	0.76491	0.235389	0.000432185	0.00198429
ACEBMG_05180	138.869	0.457003	0.174359	0.006009	0.0192789
ACEBMG_05185	50.738	0.208941	0.271955	0.389209	0.534368
ACEBMG_05190	19.3371	-0.951428	0.560449	0.026934	0.068418
ACEBMG_05195	286.603	0.281641	0.137627	0.0355842	0.0858481
ACEBMG_05200	48.325	0.311215	0.288436	0.218735	0.355673
ACEBMG_05205	16.2772	-0.927526	0.585675	0.0354301	0.0855321
ACEBMG_05210	132.885	-0.0773315	0.188035	0.665293	0.777648
ACEBMG_05215	6.71604	-0.372014	0.563736	0.293558	0.437887
ACEBMG_05220	798.904	-0.426977	0.10848	6.25794e-05	0.000350976
ACEBMG_05225	4057.55	-0.666709	0.0897229	5.67991e-14	1.03925e-12
ACEBMG_05230	32.5142	-0.316806	0.33394	0.270238	0.41407
ACEBMG_05235	76.4033	-0.684931	0.262207	0.00468764	0.0155805
ACEBMG_05240	47.7969	-0.813876	0.335101	0.0064003	0.0203052
ACEBMG_05245	807.727	1.51361	0.127334	1.98306e-33	1.14522e-31
ACEBMG_05250	140.675	-0.357462	0.191265	0.0499767	0.113391
ACEBMG_05255	38.6055	-0.080009	0.307298	0.764447	0.842611
ACEBMG_05260	130.499	0.00365892	0.193992	0.984716	0.988998
ACEBMG_05270	8.73412	0.0304131	0.457352	0.922092	0.952768
ACEBMG_05275	4.61658	-0.289925	0.575158	0.373476	0.521484
ACEBMG_05280	8.4573	-1.24093	0.909706	0.0417044	0.0977422
ACEBMG_05285	10.3774	-1.72218	0.944728	0.0167105	0.0459196
ACEBMG_05290	408.667	-2.18084	0.215492	3.66945e-25	1.39817e-23
ACEBMG_05295	65.8678	-1.47944	0.348014	4.92313e-06	3.34484e-05
ACEBMG_05300	12.6704	0.0849457	0.421071	0.784203	0.855559
ACEBMG_05305	43.4937	-0.184839	0.294589	0.478643	0.61877
ACEBMG_05310	35.4136	0.00966509	0.307272	0.971767	0.981425
ACEBMG_05315	16.8856	0.0818434	0.382529	0.786212	0.856422
ACEBMG_05320	12.1399	0.20858	0.44728	0.506948	0.642111
ACEBMG_05325	69.8462	-0.700334	0.2737	0.00530804	0.0174077
ACEBMG_05330	82.5192	0.602994	0.217946	0.00290687	0.0103705
ACEBMG_05335	5.05622	-0.385482	0.61617	0.267476	0.410544
ACEBMG_05340	6.91011	-0.427163	0.579649	0.245732	0.386807
ACEBMG_05345	166.753	0.079545	0.165204	0.617627	0.737799
ACEBMG_05350	155.376	0.117494	0.169457	0.470918	0.610858
ACEBMG_05355	86.1739	0.250655	0.21016	0.201962	0.333982
ACEBMG_05360	73.308	-0.459453	0.271274	0.0612023	0.132749
ACEBMG_05365	227.05	-0.316578	0.16039	0.0410677	0.0967407
ACEBMG_05370	0.194407	-0.0477258	0.617187	0.624321	NA
ACEBMG_05375	0.183072	-0.0448175	0.617223	0.587258	NA
ACEBMG_05380	0.15368	-0.0329062	0.618583	0.617844	NA
ACEBMG_05385	0.255502	-0.062296	0.616787	0.728384	NA
ACEBMG_05390	0.47721	-0.112552	0.619072	0.927624	NA
ACEBMG_05395	0.0587836	-0.0145107	0.620086	0.490424	NA
ACEBMG_05400	0.151369	-0.0369921	0.61772	0.535157	NA
ACEBMG_05405	100.092	-0.835906	0.259663	0.000517365	0.00232061
ACEBMG_05410	86.3602	0.0364783	0.212721	0.8564	0.907998
ACEBMG_05415	15.3772	0.508077	0.474046	0.128079	0.236808
ACEBMG_05420	110.896	0.351737	0.205931	0.0686534	0.145913
ACEBMG_05425	273.625	-2.70006	0.239033	2.47161e-30	1.21801e-28
ACEBMG_05430	89.213	-0.33875	0.24374	0.130776	0.241191
ACEBMG_05435	35.4314	-0.105611	0.302372	0.68973	0.791936
ACEBMG_05440	52.4706	0.583422	0.262353	0.0132109	0.0375869
ACEBMG_05445	302.566	0.0576783	0.141104	0.674877	0.784385
ACEBMG_05450	150.58	-1.07211	0.216479	2.37928e-07	1.97614e-06
ACEBMG_05455	221.547	-0.903142	0.18	2.02238e-07	1.70656e-06
ACEBMG_05460	272.992	1.78249	0.137986	4.14589e-39	3.12718e-37
ACEBMG_05465	8.78566	-0.478241	0.558636	0.206182	0.339593
ACEBMG_05470	18.5413	0.108372	0.416889	0.727252	0.81849
ACEBMG_05475	12.5149	-0.208031	0.477061	0.520722	0.654795
ACEBMG_05480	2.43892	-0.682649	0.986034	0.0522703	0.117441
ACEBMG_05485	2.15381	-0.54247	0.845985	0.0801658	0.163607
ACEBMG_05490	4.88947	0.0195317	0.523451	0.944971	0.96594
ACEBMG_05495	14.0185	-0.435052	0.469697	0.218543	0.355516
ACEBMG_05500	14.9617	-0.091041	0.407802	0.769145	0.846311
ACEBMG_05505	57.4063	-0.548822	0.282214	0.032118	0.0794566
ACEBMG_05510	17.5871	-0.00257354	0.387147	0.992736	0.994081
ACEBMG_05515	5.40071	0.696111	0.826638	0.0608322	0.132023
ACEBMG_05520	13.1111	0.298123	0.445618	0.347447	0.493175
ACEBMG_05525	41.3393	-0.210385	0.31948	0.443485	0.586028
ACEBMG_05530	43.5787	0.379523	0.303602	0.148987	0.26679
ACEBMG_05535	46.5215	-0.249425	0.285152	0.328583	0.475879
ACEBMG_05540	81.9106	-0.671613	0.295203	0.0110651	0.0326128
ACEBMG_05545	23.2442	0.261173	0.353161	0.364514	0.511765
ACEBMG_05550	65.8278	0.070085	0.239533	0.75198	0.832879
ACEBMG_05555	72.1258	0.0770579	0.233025	0.72158	0.814492
ACEBMG_05560	62.2491	-0.035117	0.25275	0.878749	0.924262
ACEBMG_05565	30.5167	-0.0725225	0.318893	0.791485	0.859632
ACEBMG_05570	60.7407	0.461324	0.258012	0.0470465	0.107868
ACEBMG_05575	56.2427	-0.710939	0.314847	0.0113241	0.0331385
ACEBMG_05580	22.7945	0.0835841	0.367913	0.777081	0.851242
ACEBMG_05585	58.4071	0.339198	0.247624	0.131216	0.241787
ACEBMG_05590	59.2988	0.607872	0.25684	0.00901273	0.0276211
ACEBMG_05595	19.3615	0.219164	0.377782	0.462385	0.603165
ACEBMG_05600	11.2048	-0.100272	0.43308	0.751046	0.832808
ACEBMG_05605	4681.69	0.519938	0.0747212	2.33901e-12	3.71029e-11
ACEBMG_05610	5364.73	0.00469467	0.067915	0.945184	0.96594
ACEBMG_05615	105.061	0.808088	0.194295	1.09104e-05	7.0375e-05
ACEBMG_05620	27.4584	-0.123755	0.336198	0.66392	0.776288
ACEBMG_05625	1.52587	-0.374356	0.713032	0.176038	0.300665
ACEBMG_05630	273.18	0.150725	0.138906	0.264604	0.407151
ACEBMG_05635	29.3143	0.239078	0.326894	0.387754	0.532765
ACEBMG_05640	267.102	-0.0938614	0.159775	0.542485	0.673279
ACEBMG_05645	10.2006	-0.999641	0.772621	0.0506769	0.114564
ACEBMG_05650	374.51	-0.40812	0.138834	0.00254101	0.00928019
ACEBMG_05655	34.0514	0.418856	0.317887	0.121239	0.227347
ACEBMG_05660	398.277	0.510627	0.121623	1.76554e-05	0.000110413
ACEBMG_05665	1090.76	-0.170668	0.112169	0.121632	0.227968
ACEBMG_05670	39.2574	0.946403	0.309102	0.000528767	0.00236315
ACEBMG_05675	28.7692	1.00399	0.357353	0.000939752	0.00388515
ACEBMG_05680	38.5923	0.435437	0.331915	0.120189	0.225951
ACEBMG_05685	7.00511	0.397561	0.565979	0.22501	0.363636
ACEBMG_05690	15.0048	0.0776288	0.402078	0.782831	0.854755
ACEBMG_05695	363.993	0.406495	0.129976	0.00134595	0.00533757
ACEBMG_05700	172.353	0.299333	0.174515	0.0727198	0.152625
ACEBMG_05705	88.296	0.281999	0.209796	0.151059	0.269327
ACEBMG_05710	759.93	0.385974	0.1026	0.000131677	0.000680671
ACEBMG_05715	234.314	0.612413	0.146128	1.49271e-05	9.41474e-05
ACEBMG_05720	117.105	0.530762	0.18771	0.00280615	0.0100694
ACEBMG_05725	209.584	0.0533157	0.154073	0.72279	0.814492
ACEBMG_05730	99.3996	-0.691289	0.235048	0.00169656	0.00657972
ACEBMG_05735	522.061	-0.537762	0.153589	0.000296828	0.00141012
ACEBMG_05740	1195.46	0.802199	0.110157	1.28514e-13	2.27266e-12
ACEBMG_05745	802.282	0.438884	0.166843	0.00619177	0.0197453
ACEBMG_05750	4472.86	0.586478	0.098009	1.31069e-09	1.46353e-08
ACEBMG_05755	10967.4	-0.0502653	0.119402	0.66344	0.775973
ACEBMG_05760	28.7002	0.997461	0.349722	0.000869895	0.00364528
ACEBMG_05765	778.97	1.55046	0.0938701	3.60276e-62	7.83282e-60
ACEBMG_05770	2177.46	1.45013	0.106877	9.81871e-43	9.07249e-41
ACEBMG_05775	1761.06	1.13073	0.077037	2.17115e-49	2.76709e-47
ACEBMG_05780	1485.31	1.60586	0.0825544	3.86586e-85	1.42882e-82
ACEBMG_05785	2979.59	0.964131	0.093509	2.07494e-25	7.98854e-24
ACEBMG_05790	885.239	0.598415	0.106956	1.24042e-08	1.22583e-07
ACEBMG_05795	984.986	0.792191	0.0856025	9.13784e-21	2.6181e-19
ACEBMG_05800	2363.68	0.505269	0.0892296	1.01379e-08	1.0127e-07
ACEBMG_05805	1023.84	0.899601	0.129275	1.13754e-12	1.83596e-11
ACEBMG_05810	694.682	0.4277	0.0985248	1.05401e-05	6.83442e-05
ACEBMG_05815	1075.26	0.719629	0.105941	5.28602e-12	8.03997e-11
ACEBMG_05820	828.569	0.321811	0.0984068	0.000910775	0.00379507
ACEBMG_05825	1179.1	0.322846	0.129046	0.0104019	0.0310293
ACEBMG_05830	1341.07	0.39657	0.102581	8.59227e-05	0.000462257
ACEBMG_05835	1838.75	0.637071	0.0806979	1.65258e-15	3.39329e-14
ACEBMG_05840	997.658	0.664124	0.113909	2.85908e-09	3.10799e-08
ACEBMG_05845	881.609	-0.0439523	0.107985	0.678646	0.786787
ACEBMG_05850	1602.58	0.386023	0.116793	0.000751069	0.00319442
ACEBMG_05855	94.4783	0.013773	0.267944	0.95502	0.970779
ACEBMG_05860	987.826	-0.259713	0.126188	0.0352851	0.0852935
ACEBMG_05865	1824.86	0.632602	0.0777205	2.22191e-16	4.91748e-15
ACEBMG_05870	269.182	0.370955	0.147705	0.00950894	0.0288784
ACEBMG_05875	115.794	0.915309	0.185141	2.23574e-07	1.86952e-06
ACEBMG_05880	78.7173	0.151682	0.221802	0.441852	0.584497
ACEBMG_05885	1886.86	1.72921	0.122465	3.78611e-46	3.99813e-44
ACEBMG_05890	788.135	1.70173	0.126281	3.11264e-42	2.80593e-40
ACEBMG_05895	677.706	0.878186	0.117095	2.31316e-14	4.3179e-13
ACEBMG_05900	1454.83	0.666316	0.0928516	3.70197e-13	6.2477e-12
ACEBMG_05905	1728.47	0.598169	0.0848266	1.05264e-12	1.72149e-11
ACEBMG_05910	1001.29	0.0116489	0.10202	0.907248	0.943763
ACEBMG_05915	296.28	-0.065085	0.144625	0.642688	0.758906
ACEBMG_05920	172.094	-0.227593	0.165797	0.154485	0.273207
ACEBMG_05925	1306.5	0.991291	0.12214	1.42013e-16	3.16193e-15
ACEBMG_05930	1223.53	0.714947	0.138214	1.10689e-07	9.74067e-07
ACEBMG_05935	346.939	1.40891	0.152179	3.73024e-21	1.13008e-19
ACEBMG_05940	82.5952	0.659258	0.216787	0.00106417	0.00434359
ACEBMG_05945	1222.1	-0.189723	0.0986078	0.0511625	0.115373
ACEBMG_05950	123.474	-0.0919189	0.186686	0.605613	0.728126
ACEBMG_05955	96.6512	0.827677	0.201055	1.30057e-05	8.28776e-05
ACEBMG_05960	38.3734	0.0823279	0.311997	0.738172	0.824006
ACEBMG_05965	189.282	0.805635	0.179026	2.61351e-06	1.8576e-05
ACEBMG_05970	94.8844	0.295591	0.219098	0.146708	0.263604
ACEBMG_05975	158.717	0.624076	0.167699	0.000103251	0.000549089
ACEBMG_05980	114.245	-0.656594	0.228564	0.00222207	0.00827068
ACEBMG_05985	68.743	0.0421944	0.241558	0.85014	0.902907
ACEBMG_05990	360.412	-0.88439	0.165984	3.63053e-08	3.36122e-07
ACEBMG_05995	44.1644	0.205074	0.280248	0.408885	0.552556
ACEBMG_06000	1728.54	1.43459	0.0872282	1.4174e-61	2.75721e-59
ACEBMG_06005	6.13332	2.35744	0.844886	0.000193182	0.000962267
ACEBMG_06010	22.6022	-0.00825337	0.517032	0.973947	0.982453
ACEBMG_06015	33.2374	-0.015372	0.317827	0.954521	0.97055
ACEBMG_06020	36.3608	-0.412178	0.343013	0.160009	0.280148
ACEBMG_06025	142.455	-0.698614	0.197275	0.000208243	0.00103034
ACEBMG_06030	1001.17	0.306677	0.0959412	0.00119786	0.00480705
ACEBMG_06035	6.16909	-0.0241208	0.499202	0.935271	0.959945
ACEBMG_06040	11.0305	-0.0870177	0.434345	0.782598	0.854753
ACEBMG_06045	418.781	0.25873	0.172184	0.118198	0.223458
ACEBMG_06050	311.055	-0.0654038	0.162782	0.675885	0.784797
ACEBMG_06055	136.226	-0.255118	0.187434	0.154321	0.273166
ACEBMG_06060	145.638	0.346861	0.17912	0.0418669	0.0979427
ACEBMG_06065	57.3241	-0.0413519	0.253837	0.85828	0.909201
ACEBMG_06070	232.992	0.477666	0.146818	0.000774748	0.0032838
ACEBMG_06075	666.685	0.108037	0.121568	0.364099	0.511677
ACEBMG_06080	1340.85	-0.095317	0.0931632	0.30338	0.447621
ACEBMG_06085	119.261	-0.146968	0.193301	0.423582	0.567642
ACEBMG_06090	502.846	0.326659	0.10749	0.00199687	0.00753873
ACEBMG_06095	183.825	0.103015	0.184561	0.558551	0.687677
ACEBMG_06100	38.8367	0.569798	0.313819	0.0345363	0.0840884
ACEBMG_06105	22.102	-0.0488063	0.361204	0.868161	0.916516
ACEBMG_06110	944.263	0.224338	0.119886	0.0561988	0.123859
ACEBMG_06115	754.446	0.187745	0.118795	0.10728	0.206837
ACEBMG_06120	125.84	0.574317	0.177781	0.000685621	0.00295345
ACEBMG_06125	162.307	0.541296	0.188834	0.00244582	0.00896799
ACEBMG_06130	497.003	-0.0111998	0.126522	0.927081	0.956114
ACEBMG_06135	241.013	-0.620666	0.18885	0.00055841	0.00247172
ACEBMG_06140	48.9499	-0.816608	0.335667	0.00630149	0.0200778
ACEBMG_06145	153.968	1.04996	0.180467	1.4238e-09	1.58505e-08
ACEBMG_06150	466.899	1.03956	0.130768	5.30911e-16	1.12773e-14
ACEBMG_06155	455.777	1.22536	0.168666	7.40877e-14	1.33575e-12
ACEBMG_06160	60.2171	0.623311	0.263762	0.00852804	0.0263102
ACEBMG_06165	79.1045	0.0825834	0.227217	0.695941	0.794936
ACEBMG_06170	29.5501	-0.375178	0.356108	0.21287	0.348436
ACEBMG_06175	263.729	0.357121	0.157704	0.0188587	0.0508029
ACEBMG_06180	3765.04	0.848216	0.0936569	5.21643e-20	1.40729e-18
ACEBMG_06185	208.887	-1.63452	0.241968	2.35099e-12	3.71335e-11
ACEBMG_06190	61.173	0.0291526	0.252313	0.899732	0.939116
ACEBMG_06195	53.7186	0.509636	0.267507	0.0330888	0.081206
ACEBMG_06200	276.954	0.557691	0.160808	0.000308102	0.00145993
ACEBMG_06205	2.35022	-0.145596	0.579461	0.553806	0.683672
ACEBMG_06210	43.5259	-0.343288	0.301869	0.199148	0.330661
ACEBMG_06215	16.4329	-1.64834	0.712269	0.00498726	0.0164727
ACEBMG_06220	70.3239	-1.9123	0.392737	2.19602e-07	1.84048e-06
ACEBMG_06225	24.4837	-0.564254	0.413904	0.094933	0.188233
ACEBMG_06230	130.047	0.13849	0.212744	0.488633	0.628388
ACEBMG_06235	232.379	0.775435	0.222288	0.000189369	0.000945822
ACEBMG_06240	503.448	-0.299012	0.12386	0.0136165	0.0385349
ACEBMG_06245	2005.8	-0.0397382	0.111346	0.715753	0.80967
ACEBMG_06250	4888.98	-0.49524	0.202529	0.00969481	0.0292985
ACEBMG_06255	719.688	-0.0679815	0.177311	0.687901	0.790768
ACEBMG_06260	595.726	0.294142	0.150459	0.0435689	0.101087
ACEBMG_06265	137.369	1.04263	0.173406	4.36263e-10	5.33917e-09
ACEBMG_06270	131.59	0.0978016	0.186623	0.584196	0.711007
ACEBMG_06275	39.0678	-0.114143	0.307319	0.670011	0.781187
ACEBMG_06280	220.487	-0.205603	0.163212	0.191926	0.321121
ACEBMG_06285	220.399	-4.01831	0.392083	5.62927e-25	2.08058e-23
ACEBMG_06290	39.1902	0.722322	0.309788	0.00708246	0.0222025
ACEBMG_06295	102.188	0.418754	0.199469	0.0255776	0.0657161
ACEBMG_06300	5.06564	-0.376285	0.601294	0.283342	0.42867
ACEBMG_06305	495.999	0.902348	0.110355	9.5515e-17	2.16579e-15
ACEBMG_06310	270.883	0.709244	0.145698	5.13947e-07	4.01596e-06
ACEBMG_06315	74.2713	0.779402	0.231608	0.000267163	0.00128572
ACEBMG_06320	127.442	-0.377328	0.221927	0.0689919	0.146464
ACEBMG_06325	275.957	-0.729332	0.17469	1.41866e-05	8.97838e-05
ACEBMG_06330	24.3347	-1.27195	0.520271	0.00392531	0.0133837
ACEBMG_06335	42.9755	0.0632417	0.276956	0.798727	0.86521
ACEBMG_06340	38.4548	-0.307363	0.30967	0.259132	0.400902
ACEBMG_06345	22.7089	-0.109599	0.355057	0.709099	0.805171
ACEBMG_06350	44.8769	-0.170081	0.303036	0.52243	0.656323
ACEBMG_06355	132.793	-0.24449	0.195853	0.188315	0.316226
ACEBMG_06360	27.9387	0.0284221	0.324631	0.918589	0.950212
ACEBMG_06365	6.7418	-0.271407	0.537993	0.409794	0.55338
ACEBMG_06370	49.49	-1.42133	0.385849	5.76979e-05	0.000329092
ACEBMG_06380	56.8708	-0.528238	0.286424	0.0412823	0.0971223
ACEBMG_06385	144.829	-0.0891404	0.177021	0.599313	0.722932
ACEBMG_06390	185.274	-0.497792	0.171184	0.00252413	0.00922767
ACEBMG_06395	165.454	0.97349	0.164581	9.30745e-10	1.06174e-08
ACEBMG_06400	179.185	-0.169933	0.177454	0.31745	0.46412
ACEBMG_06405	299.126	-0.488182	0.160479	0.00161425	0.00628691
ACEBMG_06410	2055.33	-2.03415	0.124344	4.12149e-61	7.61652e-59
ACEBMG_06415	139.967	0.133998	0.196819	0.472678	0.612126
ACEBMG_06420	1125.13	0.0851162	0.0892657	0.335273	0.482543
ACEBMG_06425	78.5614	-0.0717976	0.239713	0.744874	0.82863
ACEBMG_06430	107.143	0.238439	0.221963	0.250089	0.391333
ACEBMG_06435	55.8855	0.0926029	0.250959	0.6863	0.790433
ACEBMG_06440	9.07777	0.358679	0.512613	0.267848	0.410774
ACEBMG_06445	314.235	0.31493	0.129135	0.0124414	0.0358684
ACEBMG_06450	332.61	0.348923	0.153692	0.018692	0.0504643
ACEBMG_06455	50.51	0.433877	0.280217	0.0793528	0.162354
ACEBMG_06460	82.9333	0.253523	0.223748	0.221697	0.359225
ACEBMG_06465	831.528	0.307832	0.093884	0.000896067	0.003738
ACEBMG_06470	215.129	0.010337	0.165861	0.948535	0.967518
ACEBMG_06475	118.61	2.28323	0.185191	3.77501e-36	2.32541e-34
ACEBMG_06480	403.059	-2.08412	0.19425	1.27678e-27	5.55173e-26
ACEBMG_06485	262.799	-0.622191	0.167588	0.000115035	0.00060652
ACEBMG_06490	107.453	-0.459262	0.230393	0.0324485	0.0801668
ACEBMG_06495	468.196	0.0571932	0.148312	0.692486	0.792769
ACEBMG_06500	314.708	-0.0800832	0.176978	0.636146	0.753106
ACEBMG_06505	103.382	-0.188286	0.206192	0.334045	0.481337
ACEBMG_06510	25.1918	-0.118591	0.344194	0.672533	0.782706
ACEBMG_06515	337.632	0.346262	0.131349	0.0068724	0.0216358
ACEBMG_06520	366.335	0.137064	0.123018	0.255346	0.396537
ACEBMG_06525	109.054	1.22717	0.189599	1.66422e-11	2.40272e-10
ACEBMG_06530	2725.54	0.416168	0.128653	0.000921895	0.00383276
ACEBMG_06535	575.341	0.264672	0.113794	0.017898	0.0487122
ACEBMG_06545	63.0291	-0.101912	0.254276	0.660558	0.773091
ACEBMG_06550	121.675	-1.23417	0.244533	1.25708e-07	1.0958e-06
ACEBMG_06555	299.96	-1.60628	0.191803	9.39317e-18	2.23982e-16
ACEBMG_06560	114.001	0.489523	0.237154	0.0248494	0.0643612
ACEBMG_06565	78.7459	0.604135	0.220262	0.00308644	0.0109267
ACEBMG_06570	43.0211	-0.180591	0.323565	0.515689	0.649842
ACEBMG_06575	10220	-0.441873	0.0871421	2.92018e-07	2.38783e-06
ACEBMG_06580	114.478	0.239198	0.200987	0.205779	0.339384
ACEBMG_06585	6.80053	-0.372246	0.562652	0.293584	0.437887
ACEBMG_06590	574.05	0.648564	0.157813	2.11706e-05	0.000130629
ACEBMG_06595	1312.91	-0.122462	0.146845	0.389764	0.534853
ACEBMG_06600	134.626	-0.0634504	0.194854	0.7308	0.819738
ACEBMG_06605	133.601	0.299407	0.185906	0.0897004	0.179888
ACEBMG_06610	25.7773	-0.0925563	0.340891	0.746565	0.829368
ACEBMG_06615	211.717	0.432924	0.161652	0.00532845	0.0174592
ACEBMG_06620	215.173	0.380406	0.169407	0.0191316	0.0513883
ACEBMG_06625	443.804	0.171935	0.114511	0.126762	0.234848
ACEBMG_06630	652.351	-0.163241	0.145728	0.248217	0.388898
ACEBMG_06635	420.678	1.45564	0.115327	2.38889e-37	1.60533e-35
ACEBMG_06640	49.8491	1.44804	0.333381	1.62142e-06	1.182e-05
ACEBMG_06650	116.947	0.293461	0.18978	0.102769	0.199807
ACEBMG_06655	166.248	-0.868627	0.233189	7.34347e-05	0.000404493
ACEBMG_06660	23.6979	-0.477391	0.400089	0.145196	0.261784
ACEBMG_06665	54.5565	-0.801664	0.308558	0.00418123	0.0141389
ACEBMG_06670	5.80052	0.585592	0.713246	0.0924687	0.184438
ACEBMG_06675	4.26063	-0.240384	0.561424	0.443646	0.586031
ACEBMG_06680	98.6853	-0.611709	0.245905	0.00719979	0.0225182
ACEBMG_06685	8.8268	-0.179493	0.472112	0.579929	0.70817
ACEBMG_06690	113.63	-0.151549	0.193948	0.410414	0.554013
ACEBMG_06695	1329.05	0.554028	0.0795892	2.09465e-12	3.36601e-11
ACEBMG_06700	27.4298	-0.188522	0.340718	0.51287	0.647412
ACEBMG_06705	280.365	-0.133955	0.151231	0.360134	0.508231
ACEBMG_06710	82.5241	0.339091	0.233405	0.114612	0.218571
ACEBMG_06715	215.288	0.174122	0.179854	0.311407	0.457275
ACEBMG_06720	657.476	-0.392019	0.104431	0.000139251	0.000715815
ACEBMG_06725	103.515	-0.410907	0.211391	0.0395431	0.0936867
ACEBMG_06730	155.164	-0.0254868	0.201618	0.892856	0.934314
ACEBMG_06735	190.408	0.645342	0.182304	0.000202496	0.0010046
ACEBMG_06745	5.11749	0.256244	0.56196	0.384551	0.529814
ACEBMG_06750	25.5432	-1.88464	0.601573	0.000423588	0.00194966
ACEBMG_06755	22.2264	-0.498199	0.41852	0.138977	0.252536
ACEBMG_06760	31.0356	-0.187995	0.326629	0.502509	0.638831
ACEBMG_06765	124.46	-0.459897	0.213148	0.0217192	0.0574207
ACEBMG_06770	143.266	-0.17805	0.177885	0.296926	0.441093
ACEBMG_06775	139.663	-0.0639383	0.186321	0.718301	0.81163
ACEBMG_06780	121.922	-0.117167	0.193522	0.524587	0.657255
ACEBMG_06785	261.868	-0.233825	0.151087	0.110537	0.2119
ACEBMG_06790	82.0753	-0.754869	0.258065	0.00164898	0.00640864
ACEBMG_06795	20.2795	-0.269389	0.393072	0.391828	0.536171
ACEBMG_06800	103.831	0.19815	0.19595	0.286708	0.431111
ACEBMG_06805	48.7802	-0.0226238	0.275871	0.926396	0.956114
ACEBMG_06810	73.6805	-0.837204	0.277385	0.001074	0.00437651
ACEBMG_06815	76.8843	-0.743185	0.261128	0.00214689	0.00803941
ACEBMG_06820	64.722	-1.47926	0.337109	2.95814e-06	2.07857e-05
ACEBMG_06825	193.458	0.674929	0.171912	4.08882e-05	0.000239118
ACEBMG_06830	1154.69	-0.55899	0.114977	7.15322e-07	5.47377e-06
ACEBMG_06835	1031.21	-0.46982	0.115629	3.43322e-05	0.000204664
ACEBMG_06840	3705.44	-0.24406	0.0705272	0.000502671	0.00227402
ACEBMG_06845	167.331	-0.0338976	0.177715	0.841685	0.896804
ACEBMG_06850	1215.14	-0.50108	0.123268	3.3093e-05	0.000197595
ACEBMG_06855	60.3375	0.163615	0.248143	0.46927	0.60942
ACEBMG_06860	90.6487	-0.200747	0.251911	0.394192	0.538409
ACEBMG_06865	11.2214	1.31162	0.579957	0.00207509	0.00779425
ACEBMG_06870	34.9166	-0.333898	0.325933	0.237436	0.377609
ACEBMG_06875	307.357	0.581719	0.12918	3.82183e-06	2.64523e-05
ACEBMG_06880	6.74773	-0.124394	0.495944	0.690129	0.792009
ACEBMG_06885	77.8097	-1.32771	0.307879	4.34061e-06	2.97091e-05
ACEBMG_06890	31.6486	-0.283359	0.330348	0.319892	0.466399
ACEBMG_06895	67.7936	-0.165025	0.253101	0.47603	0.615607
ACEBMG_06900	31.4667	0.826394	0.351146	0.00530396	0.0174077
ACEBMG_06905	7.7779	0.0102531	0.475489	0.973717	0.982453
ACEBMG_06910	59.1499	0.621719	0.252165	0.00643776	0.0203715
ACEBMG_06915	55.5874	0.710379	0.281648	0.00455009	0.0151916
ACEBMG_06920	44.5866	0.561952	0.288641	0.0268188	0.0682192
ACEBMG_06925	349.952	0.184162	0.161042	0.237673	0.377823
ACEBMG_06930	131.724	-0.476955	0.197614	0.0111932	0.0328812
ACEBMG_06935	86.4628	0.345432	0.217307	0.0870595	0.175736
ACEBMG_06940	8.17805	0.614341	0.620677	0.0877287	0.1767
ACEBMG_06945	117.52	-0.350665	0.204198	0.0694216	0.146962
ACEBMG_06950	1.93179	-0.0535901	0.574993	0.837805	0.893659
ACEBMG_06955	0.978544	-0.227862	0.644245	0.421413	0.565556
ACEBMG_06960	105.837	0.145875	0.208402	0.456937	0.599284
ACEBMG_06965	35.4315	-0.429433	0.362948	0.15701	0.276733
ACEBMG_06970	164.344	-0.0579619	0.185605	0.743738	0.828165
ACEBMG_06975	24.3963	0.623587	0.38281	0.0433012	0.100655
ACEBMG_06980	27.7142	-0.382695	0.361474	0.209162	0.343431
ACEBMG_06985	146.725	-0.130424	0.185061	0.459874	0.601236
ACEBMG_06990	49.5007	0.142156	0.262267	0.549044	0.679366
ACEBMG_06995	383.053	-0.333847	0.132824	0.0100168	0.0300747
ACEBMG_07000	99.8209	0.237448	0.201815	0.211847	0.346915
ACEBMG_07005	59.8776	0.313475	0.242659	0.156634	0.276334
ACEBMG_07010	335.421	0.0387694	0.128494	0.754007	0.834624
ACEBMG_07015	174.494	0.261199	0.162971	0.0954615	0.189081
ACEBMG_07020	185.595	0.594537	0.171903	0.000301082	0.0014285
ACEBMG_07025	449.125	0.0277908	0.118342	0.809967	0.872018
ACEBMG_07030	449.148	-0.594111	0.136405	8.12454e-06	5.38141e-05
ACEBMG_07035	95.6683	-0.394349	0.228273	0.0643459	0.138325
ACEBMG_07040	60.1375	-0.920046	0.304959	0.000991032	0.00408919
ACEBMG_07045	400.917	-0.272604	0.149585	0.0606087	0.131616
ACEBMG_07050	50.0133	0.931627	0.270373	0.000144009	0.000737201
ACEBMG_07055	27.1546	0.442286	0.351964	0.12536	0.2332
ACEBMG_07060	28.2011	0.0433243	0.345195	0.87998	0.92503
ACEBMG_07065	227.137	0.697647	0.161443	7.06913e-06	4.72469e-05
ACEBMG_07070	126.596	0.240759	0.184211	0.169494	0.292325
ACEBMG_07075	46.6933	0.937919	0.283229	0.000228958	0.00111935
ACEBMG_07080	26.4333	0.421143	0.373505	0.158809	0.27884
ACEBMG_07085	20.0044	-0.19893	0.390707	0.522752	0.656504
ACEBMG_07095	182.365	0.0854536	0.16397	0.588919	0.714826
ACEBMG_07100	505.569	0.481312	0.117331	2.89087e-05	0.000174586
ACEBMG_07105	1214.99	-0.205808	0.102587	0.0418834	0.0979427
ACEBMG_07110	100.087	-0.0782003	0.222434	0.706468	0.80309
ACEBMG_07115	721.331	0.853894	0.146168	1.98529e-09	2.19034e-08
ACEBMG_07120	94.7683	0.56393	0.207081	0.00361263	0.0124555
ACEBMG_07125	20.9105	0.13869	0.367411	0.63933	0.755665
ACEBMG_07130	66.6695	-0.254604	0.246075	0.262321	0.404312
ACEBMG_07135	77.5946	-0.303992	0.242461	0.17429	0.298659
ACEBMG_07140	531.637	-0.317166	0.146978	0.0263451	0.0671529
ACEBMG_07145	22.6065	-0.431267	0.409473	0.190485	0.319144
ACEBMG_07150	117.953	-1.26183	0.258408	2.58288e-07	2.13564e-06
ACEBMG_07155	17.0942	-1.33292	0.647301	0.00970394	0.0293021
ACEBMG_07160	305.994	0.30336	0.143963	0.0299025	0.0745746
ACEBMG_07165	63.793	0.704414	0.244941	0.00165988	0.00644422
ACEBMG_07170	2357.24	0.0137448	0.0875164	0.873394	0.920201
ACEBMG_07175	82.246	0.581288	0.226632	0.00563803	0.0182471
ACEBMG_07180	178.364	0.164965	0.157716	0.274535	0.418426
ACEBMG_07185	55.405	-0.723187	0.341033	0.0147969	0.0412359
ACEBMG_07190	1509.51	0.486946	0.107568	4.21578e-06	2.89082e-05
ACEBMG_07200	66.0215	0.710502	0.267255	0.00324048	0.0113957
ACEBMG_07205	11.465	1.09246	0.569209	0.00679796	0.021438
ACEBMG_07210	43.4246	0.390994	0.283972	0.117528	0.222646
ACEBMG_07215	76.2863	0.12429	0.241505	0.576254	0.704543
ACEBMG_07220	247.339	1.22542	0.154758	4.65089e-16	9.9436e-15
ACEBMG_07225	18.9037	-0.650469	0.483713	0.0821455	0.167186
ACEBMG_07230	8.85987	-2.28276	1.20603	0.00652408	0.0206094
ACEBMG_07235	12.3795	0.446126	0.488428	0.180512	0.306042
ACEBMG_07240	17.2712	1.34716	0.462382	0.000368903	0.00172809
ACEBMG_07245	504.388	-0.878898	0.202001	4.77102e-06	3.24746e-05
ACEBMG_07250	206.353	-0.0592785	0.170392	0.717022	0.810455
ACEBMG_07255	731.458	1.15481	0.100448	2.76167e-31	1.39824e-29
ACEBMG_07260	100.487	-0.266621	0.210641	0.179586	0.305033
ACEBMG_07265	713.385	-1.00983	0.131794	5.53882e-15	1.11258e-13
ACEBMG_07270	653.931	-1.34997	0.120307	6.80518e-30	3.26649e-28
ACEBMG_07275	147.801	-0.358111	0.22354	0.086229	0.174154
ACEBMG_07280	73.7112	0.425863	0.243967	0.0546834	0.121326
ACEBMG_07285	114.497	0.612291	0.190763	0.000689727	0.00296422
ACEBMG_07290	25.9749	0.0251203	0.339706	0.929987	0.957713
ACEBMG_07295	65.4899	0.267764	0.241021	0.225469	0.36406
ACEBMG_07300	141.506	0.190825	0.173476	0.250956	0.392523
ACEBMG_07305	100.822	0.750293	0.202252	8.05144e-05	0.000436977
ACEBMG_07310	292.479	-0.520639	0.184193	0.00304655	0.0108025
ACEBMG_07315	20.7997	0.0739085	0.359568	0.800615	0.866195
ACEBMG_07320	1327.64	0.382656	0.0983452	7.98002e-05	0.000434376
ACEBMG_07325	238.506	0.623474	0.13821	3.35e-06	2.33615e-05
ACEBMG_07330	151.786	1.08965	0.179136	2.71172e-10	3.42065e-09
ACEBMG_07335	44.7857	0.484577	0.285202	0.0526476	0.118074
ACEBMG_07340	145.805	0.938205	0.165276	3.88363e-09	4.11287e-08
ACEBMG_07345	207.837	-0.573061	0.178438	0.000794826	0.00335351
ACEBMG_07350	112.656	0.623879	0.196761	0.000778603	0.00329635
ACEBMG_07355	1347.06	0.50102	0.121295	2.44984e-05	0.000149416
ACEBMG_07360	17.5113	-0.381888	0.445079	0.259267	0.400942
ACEBMG_07365	368.526	0.345496	0.119282	0.00309684	0.0109426
ACEBMG_07370	230.035	-0.330205	0.167917	0.040886	0.0963741
ACEBMG_07375	99.6919	0.95509	0.238182	1.76497e-05	0.000110413
ACEBMG_07380	260.887	0.779148	0.185229	1.07597e-05	6.95241e-05
ACEBMG_07385	66.5244	0.773523	0.257171	0.000912455	0.00379778
ACEBMG_07390	18.4356	-0.665705	0.491846	0.0787148	0.161269
ACEBMG_07395	20.4727	-0.345608	0.403627	0.284363	0.429508
ACEBMG_07400	17.3303	0.301148	0.405789	0.328798	0.476004
ACEBMG_07405	31.523	-0.360753	0.353663	0.226704	0.365321
ACEBMG_07410	6.1921	0.68991	0.712354	0.0663499	0.141833
ACEBMG_07415	215.416	-0.462878	0.165183	0.0036329	0.0124904
ACEBMG_07420	40.8579	0.0236945	0.289221	0.927003	0.956114
ACEBMG_07425	121.572	-0.11482	0.280252	0.645462	0.760999
ACEBMG_07430	40.2764	-0.47079	0.331773	0.102574	0.199638
ACEBMG_07435	14.8348	-0.318072	0.438885	0.340838	0.487173
ACEBMG_07440	26.5514	0.0957972	0.332571	0.732256	0.820208
ACEBMG_07445	48.7586	0.288848	0.289339	0.255097	0.396317
ACEBMG_07450	80.9093	0.32197	0.249643	0.158068	0.277803
ACEBMG_07455	26.0202	-0.82509	0.457657	0.0268889	0.0683503
ACEBMG_07460	235.145	1.58269	0.160174	5.98442e-24	2.06714e-22
ACEBMG_07465	134.786	0.789642	0.2006	3.06382e-05	0.000184428
ACEBMG_07470	1087.82	0.614315	0.103494	1.59989e-09	1.77574e-08
ACEBMG_07475	93.6882	-0.303339	0.217413	0.137634	0.250713
ACEBMG_07480	3559.97	0.707865	0.080956	1.09795e-18	2.76056e-17
ACEBMG_07485	925.516	0.558216	0.091128	5.57623e-10	6.66982e-09
ACEBMG_07490	952.208	0.708038	0.0978238	2.24301e-13	3.8739e-12
ACEBMG_07495	704.359	0.341573	0.118406	0.00329285	0.0115141
ACEBMG_07500	30.6186	-0.576742	0.376024	0.0702394	0.148346
ACEBMG_07505	249.382	0.407781	0.139244	0.00257404	0.00938229
ACEBMG_07510	149.506	-0.0341579	0.170716	0.834955	0.891689
ACEBMG_07515	282.972	-1.42489	0.185126	2.9542e-15	5.9993e-14
ACEBMG_07520	3820.87	1.28048	0.080477	1.00977e-57	1.62266e-55
ACEBMG_07525	1760.88	0.674721	0.0917677	9.91579e-14	1.76224e-12
ACEBMG_07530	91.2682	-1.21419	0.289547	7.19924e-06	4.80296e-05
ACEBMG_07535	125.204	-0.721405	0.208875	0.000279934	0.00133674
ACEBMG_07540	174.669	1.0301	0.157798	1.70656e-11	2.45426e-10
ACEBMG_07545	45.0925	1.07224	0.29632	5.89677e-05	0.000333708
ACEBMG_07550	46.3813	-0.593254	0.325053	0.0382425	0.0909827
ACEBMG_07555	215.629	0.521794	0.155057	0.000474179	0.00216366
ACEBMG_07560	160.422	0.304397	0.169954	0.0614661	0.133164
ACEBMG_07565	1271.13	0.281495	0.122892	0.0193574	0.0518817
ACEBMG_07570	331.749	-0.00708318	0.132571	0.956237	0.971749
ACEBMG_07575	480.478	-0.443346	0.11883	0.00014316	0.000733871
ACEBMG_07580	76.9146	-0.492392	0.25182	0.0338147	0.0824944
ACEBMG_07585	298.249	0.491803	0.173965	0.00312489	0.0110311
ACEBMG_07590	233.204	0.79024	0.150358	5.81399e-08	5.29367e-07
ACEBMG_07595	173.528	-0.00680591	0.164686	0.963536	0.97675
ACEBMG_07600	71.5969	-0.104707	0.231906	0.627455	0.745443
ACEBMG_07605	57.6502	-0.338885	0.267808	0.164171	0.285383
ACEBMG_07610	311.204	0.435664	0.132343	0.000717917	0.00307109
ACEBMG_07615	145.045	0.13966	0.187199	0.434301	0.577401
ACEBMG_07620	473.766	0.105874	0.124111	0.383616	0.529639
ACEBMG_07625	35.6551	-0.458622	0.333444	0.114208	0.217967
ACEBMG_07630	89.4449	0.263705	0.236758	0.225177	0.363748
ACEBMG_07635	792.011	0.949107	0.109047	1.0308e-18	2.60949e-17
ACEBMG_07640	113.772	0.467498	0.205739	0.0155871	0.0431857
ACEBMG_07645	84.9751	-0.876535	0.256719	0.00026683	0.00128572
ACEBMG_07650	467.803	-0.164398	0.119012	0.159421	0.279782
ACEBMG_07655	370.737	0.352562	0.127096	0.00449313	0.0150286
ACEBMG_07660	310.42	0.220512	0.131012	0.0847752	0.171687
ACEBMG_07665	276.706	0.553784	0.166154	0.000512558	0.00230745
ACEBMG_07670	264.403	0.353314	0.172625	0.0330504	0.0811656
ACEBMG_07675	97.9475	0.535792	0.207464	0.00571281	0.0184495
ACEBMG_07680	28.7253	-0.048834	0.325585	0.860707	0.910989
ACEBMG_07685	619.958	0.109786	0.115677	0.337024	0.483556
ACEBMG_07690	200.668	-0.391843	0.159715	0.0111644	0.0328533
ACEBMG_07695	1833.87	-0.0462879	0.0986132	0.633898	0.750995
ACEBMG_07705	1509.01	0.887239	0.0946589	2.65368e-21	8.17334e-20
ACEBMG_07710	23.6484	-0.0850327	0.35069	0.785729	0.856149
ACEBMG_07715	42.2713	1.27883	0.322499	9.70253e-06	6.31348e-05
ACEBMG_07720	34.2804	0.8435	0.339538	0.00358152	0.0123873
ACEBMG_07725	41.5602	-0.00929202	0.280827	0.969943	0.980287
ACEBMG_07730	87.2022	-0.3642	0.236552	0.0964221	0.190372
ACEBMG_07735	1986	-1.19328	0.0952995	2.38349e-36	1.51886e-34
ACEBMG_07740	155.172	0.445852	0.184791	0.0109346	0.0324353
ACEBMG_07745	87.8569	0.922478	0.215902	5.57786e-06	3.762e-05
ACEBMG_07750	63.1594	0.376452	0.243061	0.0890008	0.178776
ACEBMG_07755	119.052	1.2934	0.181832	1.74882e-13	3.03458e-12
ACEBMG_07760	38.382	-0.959368	0.38236	0.00432712	0.0145656
ACEBMG_07765	202.831	-0.278732	0.161814	0.0743604	0.15475
ACEBMG_07770	57.0412	-1.21577	0.347374	0.000130194	0.00067572
ACEBMG_07775	92.9333	0.288358	0.203588	0.13123	0.241787
ACEBMG_07780	173.428	0.287702	0.162186	0.0653647	0.140132
ACEBMG_07785	1254.96	2.1457	0.0928409	4.38777e-119	2.70287e-116
ACEBMG_07790	235.95	1.11386	0.146418	6.58504e-15	1.30151e-13
ACEBMG_07795	345.371	0.568458	0.145222	5.38168e-05	0.000309342
ACEBMG_07800	467.898	0.440713	0.11265	6.68899e-05	0.000373452
ACEBMG_07805	239.565	-0.214804	0.210666	0.276439	0.420673
ACEBMG_07810	377.773	0.305942	0.14527	0.0299479	0.0746375
ACEBMG_07815	106.133	0.584213	0.216039	0.00362254	0.012478
ACEBMG_07820	168.759	0.146481	0.16406	0.354194	0.500995
ACEBMG_07825	98.5847	0.387411	0.209358	0.0477945	0.109042
ACEBMG_07830	189.011	0.711722	0.167268	9.17923e-06	5.9835e-05
ACEBMG_07835	153.598	0.0806009	0.170954	0.623858	0.742842
ACEBMG_07845	282.982	-0.379933	0.151696	0.00975202	0.0293753
ACEBMG_07850	54.3247	-0.0706775	0.258774	0.763902	0.842297
ACEBMG_07855	29.9887	-0.623535	0.403858	0.0614182	0.133139
ACEBMG_07860	17.1759	-0.790942	0.559521	0.0553336	0.122284
ACEBMG_07865	2.64679	-0.252462	0.609903	0.344879	0.491346
ACEBMG_07870	0.907169	0.149271	0.625927	0.246385	0.387336
ACEBMG_07875	2.6729	0.0651248	0.558666	0.794718	0.862131
ACEBMG_07880	0.273558	-0.0678862	0.616474	0.741611	NA
ACEBMG_07885	1.09035	0.117647	0.611659	0.383551	0.529639
ACEBMG_07890	0.766725	-0.180818	0.630623	0.582553	NA
ACEBMG_07895	4.59863	0.0134246	0.520523	0.962773	0.976387
ACEBMG_07900	63.5249	0.892604	0.242014	6.18272e-05	0.000347326
ACEBMG_07905	558.228	0.592902	0.112023	6.66718e-08	6.02491e-07
ACEBMG_07910	601.314	0.446387	0.120161	0.000146948	0.000751201
ACEBMG_07915	682.532	0.219148	0.108918	0.0394453	0.0935151
ACEBMG_07920	184.711	-0.44732	0.22806	0.0346038	0.0841419
ACEBMG_07930	195.198	0.197219	0.174756	0.239112	0.378692
ACEBMG_07935	44.1965	1.17306	0.295243	1.12205e-05	7.21235e-05
ACEBMG_07940	74.7768	0.407889	0.231871	0.0559621	0.123484
ACEBMG_07945	31.2685	0.595388	0.342652	0.03807	0.09072
ACEBMG_07950	8.49175	0.10681	0.471577	0.729127	0.818966
ACEBMG_07955	19.5178	0.163773	0.370834	0.580365	0.708398
ACEBMG_07960	50.6425	-1.30833	0.366378	9.88082e-05	0.000528661
ACEBMG_07965	45.6059	-0.118753	0.296726	0.657214	0.770211
ACEBMG_07970	100.36	0.039961	0.209789	0.841724	0.896804
ACEBMG_07980	446.545	0.441454	0.157093	0.00358279	0.0123873
ACEBMG_07985	105.712	0.813884	0.202649	2.02575e-05	0.000125413
ACEBMG_07990	44.9498	-0.414659	0.302493	0.122993	0.229702
ACEBMG_07995	510.811	0.399074	0.114878	0.000398811	0.00184712
ACEBMG_08000	222.055	0.32816	0.15981	0.0331707	0.0812735
ACEBMG_08005	735.668	0.230326	0.0983932	0.0175867	0.0479708
ACEBMG_08010	718.348	0.130768	0.120943	0.270333	0.41407
ACEBMG_08015	215.924	0.271681	0.151555	0.0638695	0.137485
ACEBMG_08020	1085.44	-0.0298008	0.121177	0.801043	0.866195
ACEBMG_08025	144.608	-0.612481	0.206086	0.00170791	0.00660295
ACEBMG_08030	18.1077	-0.0254442	0.373857	0.931825	0.958537
ACEBMG_08035	35.0641	-0.595661	0.355144	0.0544266	0.120963
ACEBMG_08040	138.866	-1.10272	0.263622	7.57225e-06	5.0246e-05
ACEBMG_08045	122.98	0.266924	0.20815	0.171899	0.295644
ACEBMG_08050	240.461	-0.230268	0.168147	0.154492	0.273207
ACEBMG_08055	124.061	0.557347	0.183775	0.00138581	0.00547217
ACEBMG_08060	92.2023	0.536013	0.205068	0.00527149	0.017334
ACEBMG_08065	82.2319	0.7642	0.218614	0.00017803	0.000895238
ACEBMG_08070	19.8358	1.00419	0.426811	0.00330927	0.0115605
ACEBMG_08075	180.566	0.865141	0.151537	3.7199e-09	3.97363e-08
ACEBMG_08080	44.6853	0.514183	0.345021	0.0749454	0.15553
ACEBMG_08085	669.259	0.627991	0.11397	2.03154e-08	1.95535e-07
ACEBMG_08090	73.6034	0.246382	0.2539	0.284728	0.42956
ACEBMG_08095	121.118	-0.439499	0.219311	0.0326259	0.080395
ACEBMG_08100	515.142	0.611333	0.122367	3.27778e-07	2.63684e-06
ACEBMG_08105	457.76	0.52696	0.111091	1.3604e-06	9.99613e-06
ACEBMG_08110	432.79	-0.11711	0.147822	0.413365	0.557184
ACEBMG_08115	144.528	0.430404	0.19981	0.0225794	0.0591869
ACEBMG_08120	15.2877	-0.158525	0.431697	0.618058	0.738075
ACEBMG_08125	406.235	0.306146	0.11556	0.00688112	0.0216448
ACEBMG_08130	190.622	0.337025	0.156387	0.0255737	0.0657161
ACEBMG_08140	230.419	-0.0655683	0.165883	0.680622	0.78813
ACEBMG_08145	12.4459	-0.2606	0.445468	0.431676	0.574946
ACEBMG_08150	45.3826	-0.771967	0.361785	0.0139709	0.0392375
ACEBMG_08155	1.90946	-0.106935	0.580086	0.667155	0.778348
ACEBMG_08160	4.71799	-0.0650019	0.513482	0.826143	0.885569
ACEBMG_08165	25.7947	0.947118	0.390923	0.0033421	0.0116532
ACEBMG_08170	11.2309	1.12952	0.726129	0.0136638	0.0386096
ACEBMG_08175	55.9732	0.474349	0.259904	0.0428636	0.0998888
ACEBMG_08180	1.11984	0.076671	0.597621	0.56216	0.691429
ACEBMG_08185	1.80102	0.336165	0.702689	0.134023	0.245982
ACEBMG_08190	15.1244	-1.47911	0.759993	0.0105933	0.031524
ACEBMG_08195	486.961	-3.92497	0.278309	6.38705e-46	6.55737e-44
ACEBMG_08200	73.1309	-0.381962	0.243894	0.0905571	0.18131
ACEBMG_08205	20.7906	-0.0309537	0.370722	0.916691	0.949855
ACEBMG_08210	16.9892	-0.158774	0.398844	0.610524	0.731811
ACEBMG_08215	305.287	-0.61396	0.161001	7.97528e-05	0.000434376
ACEBMG_08220	1287.42	1.56184	0.178418	2.97736e-19	7.74952e-18
ACEBMG_08225	109.35	0.488401	0.205464	0.0112679	0.0330258
ACEBMG_08230	144.164	-0.210772	0.192162	0.247927	0.388609
ACEBMG_08235	31.907	-0.26245	0.339455	0.363454	0.511062
ACEBMG_08245	342.758	-0.132985	0.145193	0.344979	0.491346
ACEBMG_08250	156.492	-0.38854	0.199142	0.0391998	0.0929925
ACEBMG_08255	286.909	0.332052	0.13128	0.00947199	0.0287899
ACEBMG_08260	745.476	-0.247389	0.113381	0.0263396	0.0671529
ACEBMG_08265	260.775	0.264481	0.151799	0.0710799	0.149719
ACEBMG_08270	564.202	0.149466	0.109713	0.165815	0.28705
ACEBMG_08275	245.99	0.72484	0.142366	1.54854e-07	1.32793e-06
ACEBMG_08280	169.818	0.636017	0.17431	0.000136415	0.000703196
ACEBMG_08285	259.355	0.763218	0.13762	1.21031e-08	1.19928e-07
ACEBMG_08290	36.5341	-0.224064	0.316446	0.433652	0.576747
ACEBMG_08295	46.5224	0.390066	0.276414	0.110932	0.212549
ACEBMG_08300	70.058	0.215736	0.237706	0.321929	0.468097
ACEBMG_08305	98.4503	-0.229237	0.207795	0.242988	0.383468
ACEBMG_08310	78.4685	0.0258061	0.238557	0.907148	0.943763
ACEBMG_08315	511.054	0.930211	0.150358	2.02107e-10	2.57582e-09
ACEBMG_08320	139.668	0.00172874	0.210782	0.99429	0.995098
ACEBMG_08325	135.874	1.05904	0.175277	3.41378e-10	4.26261e-09
ACEBMG_08330	53.2074	0.527025	0.262565	0.0252297	0.0650726
ACEBMG_08335	45.6696	-0.414734	0.341	0.153231	0.272148
ACEBMG_08340	251.864	0.57975	0.134266	9.05117e-06	5.91044e-05
ACEBMG_08345	165.441	0.146296	0.16331	0.352275	0.499045
ACEBMG_08350	103.227	-0.102236	0.203761	0.595618	0.719648
ACEBMG_08355	415.54	-3.14253	0.234584	1.3031e-41	1.09461e-39
ACEBMG_08360	384.191	-3.98212	0.279895	3.23e-46	3.5112e-44
ACEBMG_08365	911.345	0.170291	0.0923993	0.0627738	0.135521
ACEBMG_08370	83.3938	0.157126	0.233265	0.465703	0.606284
ACEBMG_08375	146.262	-0.00519569	0.183295	0.975724	0.983172
ACEBMG_08380	665.169	0.716835	0.12297	2.71761e-09	2.96291e-08
ACEBMG_08385	150.815	0.552972	0.204168	0.00395911	0.0134741
ACEBMG_08390	361.743	1.10276	0.153026	1.45532e-13	2.55286e-12
ACEBMG_08395	6.28846	0.22747	0.51835	0.458947	0.600901
ACEBMG_08400	4.81551	0.224306	0.546252	0.448331	0.590742
ACEBMG_08405	11.3839	0.455836	0.501753	0.171812	0.295632
ACEBMG_08410	17.2766	0.39396	0.410672	0.208151	0.341923
ACEBMG_08415	42.3453	0.00419771	0.282694	0.988053	0.991003
ACEBMG_08420	2.736	-0.283153	0.614046	0.311038	0.456914
ACEBMG_08425	1.81666	0.360377	0.730165	0.0975162	0.192156
ACEBMG_08430	2.61309	0.0665114	0.561771	0.787958	0.857806
ACEBMG_08435	47.1591	0.146645	0.274864	0.550588	0.680594
ACEBMG_08440	16.9491	-0.0397957	0.383167	0.895224	0.936261
ACEBMG_08445	45.7063	-0.0520962	0.276641	0.833352	0.891116
ACEBMG_08450	39.1591	-0.194356	0.299793	0.463432	0.604178
ACEBMG_08455	33.3339	0.397467	0.327948	0.151548	0.269678
ACEBMG_08460	146.115	-0.141599	0.227819	0.50263	0.638831
ACEBMG_08465	420.412	0.250064	0.187	0.159883	0.28006
ACEBMG_08470	286.539	0.886725	0.138984	5.48797e-11	7.45718e-10
ACEBMG_08475	97.6344	0.529609	0.203398	0.00545559	0.0177688
ACEBMG_08480	319.601	1.24795	0.13591	7.43395e-21	2.19807e-19
ACEBMG_08485	58.1952	1.70363	0.248382	5.81036e-13	9.71723e-12
ACEBMG_08490	11.6714	0.82925	0.568919	0.0282078	0.0711645
ACEBMG_08495	2.87054	0.129223	0.579734	0.582727	0.709874
ACEBMG_08500	44.7242	0.0419337	0.272883	0.864266	0.913971
ACEBMG_08505	0.892892	-0.21556	0.639302	0.468658	0.609058
ACEBMG_08510	3021.04	0.780044	0.102467	1.17103e-14	2.25424e-13
ACEBMG_08515	1261.11	0.341125	0.107154	0.00119383	0.00479635
ACEBMG_08520	275.78	0.519887	0.132987	5.8688e-05	0.000333708
ACEBMG_08525	988.135	0.096225	0.125997	0.434633	0.577635
ACEBMG_08530	396.715	0.422056	0.119182	0.000295649	0.00140633
ACEBMG_08535	177.385	-0.231703	0.168209	0.152393	0.270791
ACEBMG_08540	661.945	1.59686	0.110636	4.13121e-48	4.92547e-46
ACEBMG_08545	101.011	0.450133	0.201601	0.0172469	0.0471832
ACEBMG_08550	673.585	0.489218	0.130349	0.000121332	0.000633392
ACEBMG_08555	353.626	0.163775	0.135545	0.215975	0.35227
ACEBMG_08560	470.522	0.473002	0.135457	0.000327917	0.00154589
ACEBMG_08565	601.699	0.272052	0.122968	0.0237894	0.0619631
ACEBMG_08570	300.883	-0.510562	0.158585	0.00085309	0.00357891
ACEBMG_08575	44.0664	1.02246	0.29663	0.000117497	0.00061686
ACEBMG_08580	226.81	0.192998	0.146063	0.173471	0.297655
ACEBMG_08585	143.751	0.638058	0.194944	0.000547074	0.00243613
ACEBMG_08590	208.417	0.0317801	0.152524	0.830344	0.888521
ACEBMG_08595	259.951	-0.564453	0.155865	0.00018477	0.00092661
ACEBMG_08600	625.553	0.116825	0.103341	0.251802	0.392684
ACEBMG_08605	228.021	0.356108	0.142892	0.0101909	0.0305231
ACEBMG_08610	162.76	0.190128	0.198908	0.311995	0.457956
ACEBMG_08615	614.676	0.442273	0.104059	1.54433e-05	9.72372e-05
ACEBMG_08620	572.999	0.282061	0.107827	0.00780798	0.0242303
ACEBMG_08625	21.3283	0.030907	0.366814	0.917217	0.949855
ACEBMG_08630	97.1976	0.305823	0.223797	0.140361	0.254339
ACEBMG_08635	159.044	0.266466	0.193784	0.147156	0.264087
ACEBMG_08640	100.767	-0.50172	0.304697	0.0595859	0.129623
ACEBMG_08645	42.359	1.54556	0.292195	1.24555e-08	1.22761e-07
ACEBMG_08650	35.3421	0.983898	0.32805	0.000576854	0.00253816
ACEBMG_08655	7.55724	0.308022	0.522263	0.332125	0.479318
ACEBMG_08660	29.0728	0.29935	0.333835	0.284866	0.42956
ACEBMG_08670	50.5007	0.677944	0.310374	0.0116931	0.0340834
ACEBMG_08675	532.38	0.675991	0.119779	8.35294e-09	8.50481e-08
ACEBMG_08685	13.9404	1.25467	0.544339	0.00215846	0.00806642
ACEBMG_08690	559.813	0.297048	0.110679	0.00631824	0.0201139
ACEBMG_08695	238.808	-0.440973	0.160674	0.00445888	0.0149411
ACEBMG_08700	116.629	0.65189	0.197182	0.000457268	0.00209426
ACEBMG_08705	0.922072	-0.217843	0.640459	0.456393	0.599015
ACEBMG_08710	118.885	0.712587	0.20119	0.000167918	0.000849009
ACEBMG_08715	10.6122	-0.020746	0.43382	0.946627	0.967035
ACEBMG_08720	1226.28	0.348802	0.10512	0.000755675	0.00321032
ACEBMG_08725	39.4574	0.225915	0.288171	0.371937	0.519924
ACEBMG_08730	102.452	-0.150676	0.213114	0.450605	0.593105
ACEBMG_08735	89.5651	1.29054	0.227171	2.08477e-09	2.29324e-08
ACEBMG_08740	65.8969	-1.02321	0.299954	0.000225621	0.0011045
ACEBMG_08745	16.1072	-1.14693	0.640171	0.0190909	0.0513163
ACEBMG_08750	478.086	-0.247846	0.119804	0.0348471	0.0844556
ACEBMG_08755	28.6928	0.369499	0.345148	0.193437	0.323211
ACEBMG_08760	27.3311	0.130626	0.348354	0.65209	0.766092
ACEBMG_08765	1577.24	0.0226505	0.10526	0.829322	0.888199
ACEBMG_08770	141.681	-0.878251	0.240518	9.9764e-05	0.000532773
ACEBMG_08775	220.692	0.113027	0.148133	0.432438	0.575753
ACEBMG_08780	115.883	0.0381786	0.203138	0.844058	0.898542
ACEBMG_08785	147.811	0.117707	0.175097	0.48332	0.623944
ACEBMG_08790	69.7752	0.557243	0.262178	0.0182798	0.0496051
ACEBMG_08795	45.8709	0.62871	0.288819	0.0133263	0.0378294
ACEBMG_08800	3824.25	0.177898	0.155874	0.238627	0.378688
ACEBMG_08805	65.8288	-0.0332017	0.238998	0.88036	0.925166
ACEBMG_08810	8.02828	-0.611808	0.64096	0.140426	0.254339
ACEBMG_08825	1783.87	0.408996	0.107686	0.000112861	0.000596756
ACEBMG_08830	45.8525	-0.282162	0.300556	0.287915	0.432048
ACEBMG_08835	971.969	-0.435329	0.143604	0.00180785	0.00690271
ACEBMG_08840	1234.13	-0.0463717	0.0953367	0.620853	0.740216
ACEBMG_08845	917.861	-0.117072	0.0920981	0.194733	0.324484
ACEBMG_08850	277.713	0.24886	0.143451	0.0741514	0.154576
ACEBMG_08855	30.659	0.371624	0.330543	0.18001	0.305471
ACEBMG_08860	93.1291	0.33525	0.23323	0.117813	0.223072
ACEBMG_08865	951.244	0.646373	0.100706	7.44634e-11	9.97162e-10
ACEBMG_08870	72.8117	-0.0972203	0.252533	0.673722	0.783536
ACEBMG_08875	55.1167	-1.0959	0.333134	0.000326469	0.001543
ACEBMG_08880	16.1685	-1.25573	0.643353	0.0130412	0.037163
ACEBMG_08885	65.1064	-1.60727	0.342689	7.11099e-07	5.46408e-06
ACEBMG_08890	531.063	-1.57388	0.152523	1.30348e-25	5.23659e-24
ACEBMG_08895	26.7265	0.283055	0.345771	0.321943	0.468097
ACEBMG_08900	747.068	0.0975522	0.102067	0.332793	0.480096
ACEBMG_08905	243.031	0.391667	0.151955	0.00763464	0.0237549
ACEBMG_08910	29.4778	-0.480206	0.383193	0.130421	0.240656
ACEBMG_08915	232.424	0.0930683	0.155693	0.537255	0.66926
ACEBMG_08920	144.829	-0.494295	0.200391	0.00940046	0.0286431
ACEBMG_08925	698.887	0.448243	0.0944975	1.53315e-06	1.12208e-05
ACEBMG_08930	60.8477	-1.07186	0.332716	0.00039007	0.00181346
ACEBMG_08935	1416.02	1.85756	0.0845665	6.97597e-108	3.2229e-105
ACEBMG_08940	205.141	0.795869	0.218739	0.000110236	0.000583712
ACEBMG_08945	253.696	0.966263	0.142999	4.24768e-12	6.51428e-11
ACEBMG_08950	82.952	0.589671	0.232815	0.00598528	0.0192362
ACEBMG_08955	252.879	-0.51058	0.158873	0.000883954	0.00369581
ACEBMG_08960	274.879	-0.11712	0.144351	0.404283	0.548601
ACEBMG_08965	724.523	1.27723	0.141799	3.9428e-20	1.07945e-18
ACEBMG_08970	558.732	0.70515	0.127035	1.36863e-08	1.33822e-07
ACEBMG_08975	101.994	0.122243	0.205946	0.530552	0.664043
ACEBMG_08985	455.042	0.0231786	0.135732	0.861225	0.911277
ACEBMG_08990	281.011	-1.90401	0.190392	3.22722e-24	1.1469e-22
ACEBMG_08995	39.3804	-0.325616	0.325129	0.247611	0.388609
ACEBMG_09000	24.9349	0.606684	0.41034	0.0578894	0.126811
ACEBMG_09005	96.2668	-0.266344	0.223267	0.20118	0.333136
ACEBMG_09010	59.8736	0.0330121	0.25707	0.888995	0.931328
ACEBMG_09015	316.883	-0.216556	0.1358	0.102191	0.199234
ACEBMG_09020	28.6223	-0.108602	0.333902	0.686769	0.790433
ACEBMG_09025	1276.77	-2.67882	0.179219	2.36623e-51	3.36368e-49
ACEBMG_09030	75.5278	0.312616	0.233602	0.146324	0.263041
ACEBMG_09035	56.6084	-0.258673	0.26516	0.28394	0.429396
ACEBMG_09040	141.96	0.67629	0.202039	0.000388686	0.0018093
ACEBMG_09045	3382.55	2.20447	0.138083	2.09006e-58	3.51131e-56
ACEBMG_09050	2557.15	1.4178	0.110443	1.57976e-38	1.12284e-36
ACEBMG_09055	893.555	0.971788	0.0983094	1.53237e-23	5.24411e-22
ACEBMG_09060	338.21	0.71088	0.155446	2.27254e-06	1.63093e-05
ACEBMG_09065	165.225	0.523853	0.16531	0.00093932	0.00388515
ACEBMG_09070	732.706	0.0647351	0.122558	0.590126	0.715352
ACEBMG_09075	41.8461	-0.0390017	0.284626	0.876441	0.922865
ACEBMG_09080	2.91644	-0.302441	0.620262	0.28517	0.42956
ACEBMG_09085	142.462	0.192932	0.220318	0.346803	0.492869
ACEBMG_09090	76.992	0.825046	0.230934	0.000116419	0.000612942
ACEBMG_09095	562.87	0.407007	0.123853	0.000790332	0.00334218
ACEBMG_09100	554.263	-0.00070934	0.11877	0.995449	0.995787
ACEBMG_09105	166.914	0.214988	0.174832	0.199672	0.331233
ACEBMG_09110	88.0153	0.589912	0.208829	0.00249515	0.00913075
ACEBMG_09115	936.154	0.620272	0.110176	1.02035e-08	1.0165e-07
ACEBMG_09120	200.053	-0.217845	0.168408	0.179121	0.304521
ACEBMG_09125	297.986	0.520149	0.157414	0.000603229	0.0026385
ACEBMG_09130	134.439	-0.012557	0.204746	0.947568	0.967518
ACEBMG_09135	157.723	-0.0896391	0.176062	0.595172	0.71958
ACEBMG_09140	422.412	0.796332	0.130781	4.69365e-10	5.72532e-09
ACEBMG_09145	127.133	0.25882	0.194052	0.160309	0.280408
ACEBMG_09150	326.036	0.545696	0.139666	5.6526e-05	0.000323406
ACEBMG_09155	281.177	0.618926	0.130375	1.09678e-06	8.17275e-06
ACEBMG_09160	177.541	-1.62725	0.2351	8.96412e-13	1.47908e-11
ACEBMG_09165	112.536	-0.824017	0.232335	0.000166404	0.000842506
ACEBMG_09170	1311.39	-0.396446	0.132394	0.00211439	0.00792576
ACEBMG_09175	59.333	0.1187	0.25017	0.602801	0.725707
ACEBMG_09180	34.375	-0.182758	0.314142	0.504586	0.640436
ACEBMG_09185	10.1842	0.130887	0.458421	0.672796	0.782706
ACEBMG_09190	9.8569	0.130269	0.452767	0.676628	0.78494
ACEBMG_09195	29.8205	1.23813	0.351846	5.9049e-05	0.000333708
ACEBMG_09200	137.108	0.118103	0.1903	0.513656	0.647721
ACEBMG_09205	122.868	-0.286733	0.204146	0.137922	0.251017
ACEBMG_09210	397.269	-2.87305	0.225322	5.69883e-38	3.90053e-36
ACEBMG_09215	40.0015	-2.45683	0.550544	2.40393e-06	1.71856e-05
ACEBMG_09220	240.647	0.253921	0.140573	0.0628552	0.135617
ACEBMG_09225	166.393	0.295771	0.161766	0.0572101	0.125713
ACEBMG_09230	279.205	0.504614	0.140465	0.000214714	0.00105811
ACEBMG_09235	181.986	-0.557381	0.179336	0.00117764	0.00475172
ACEBMG_09245	51.9076	-0.370662	0.284537	0.146996	0.263992
ACEBMG_09250	48.1923	0.340634	0.276185	0.164613	0.285639
ACEBMG_09255	577.782	0.695324	0.120129	3.59779e-09	3.86553e-08
ACEBMG_09265	77.6993	0.128223	0.219894	0.50934	0.644698
ACEBMG_09270	545.301	-0.0389928	0.107762	0.712952	0.808304
ACEBMG_09275	528.957	0.393854	0.135184	0.00275727	0.00993538
ACEBMG_09280	492.382	-0.748252	0.161967	1.77192e-06	1.28917e-05
ACEBMG_09285	628.323	0.239677	0.145992	0.107754	0.207427
ACEBMG_09290	371.858	0.587346	0.203637	0.00221458	0.00825111
ACEBMG_09295	335.303	0.90943	0.15918	3.61938e-09	3.87746e-08
ACEBMG_09300	4833.49	0.302299	0.0687954	9.74719e-06	6.33139e-05
ACEBMG_09305	125.603	0.379781	0.194589	0.0390854	0.0927809
ACEBMG_09310	60.2097	0.247176	0.247748	0.272097	0.415591
ACEBMG_09315	281.024	0.317465	0.138345	0.0182094	0.0494665
ACEBMG_09325	11.1046	-0.742253	0.651554	0.0873415	0.176112
ACEBMG_09330	27.9254	1.05985	0.382515	0.00099132	0.00408919
ACEBMG_09335	45.8522	1.83454	0.363556	3.63769e-08	3.36122e-07
ACEBMG_09340	22.2116	0.567202	0.401638	0.0727763	0.152657
ACEBMG_09345	33.8371	0.488341	0.326781	0.0775686	0.159451
ACEBMG_09350	34.8113	1.15147	0.381763	0.000408368	0.00188902
ACEBMG_09355	8.62903	-0.74507	0.687548	0.0975337	0.192156
ACEBMG_09360	27.143	-0.140199	0.344168	0.628813	0.746576
ACEBMG_09365	15.0917	0.220785	0.409663	0.472841	0.612126
ACEBMG_09370	58.8242	0.594472	0.283581	0.0177158	0.0482873
ACEBMG_09375	7.62792	0.718571	0.668509	0.0581942	0.127194
ACEBMG_09380	20.0161	-0.138693	0.370536	0.623333	0.742455
ACEBMG_09385	24.2183	0.360883	0.364103	0.217966	0.354891
ACEBMG_09390	12.5617	-0.458851	0.499063	0.206359	0.339593
ACEBMG_09395	20.5337	0.10057	0.363845	0.732161	0.820208
ACEBMG_09400	20.7035	0.290746	0.370045	0.326523	0.473824
ACEBMG_09405	10.5076	0.0215609	0.437251	0.945059	0.96594
ACEBMG_09410	20.0427	0.79208	0.432636	0.01788	0.0486989
ACEBMG_09415	18.5642	0.0579257	0.378411	0.846509	0.899827
ACEBMG_09420	82.45	-0.457877	0.246595	0.0443304	0.102339
ACEBMG_09425	134.678	-1.1463	0.226954	1.32254e-07	1.14476e-06
ACEBMG_09430	2.1239	-0.0906771	0.575627	0.704532	0.802218
ACEBMG_09435	3.4117	0.274026	0.608517	0.314142	0.460742
ACEBMG_09440	4.01288	0.140674	0.5458	0.610634	0.731811
ACEBMG_09445	6.96377	0.400738	0.570389	0.221885	0.359373
ACEBMG_09450	10.0786	0.928848	0.656265	0.0255859	0.0657161
ACEBMG_09455	42.3514	-0.679535	0.352546	0.0263066	0.0671472
ACEBMG_09460	22.5462	-1.61726	0.611016	0.0018549	0.00705321
ACEBMG_09465	17.5514	0.241283	0.398336	0.42998	0.573409
ACEBMG_09470	8.88842	0.751066	0.625836	0.0479868	0.109414
ACEBMG_09475	11.423	-0.530673	0.548259	0.164614	0.285639
ACEBMG_09480	12.9501	-0.414382	0.487214	0.242432	0.382754
ACEBMG_09485	129.641	-1.3675	0.251496	1.33194e-08	1.30579e-07
ACEBMG_09490	7.46446	-0.19241	0.502879	0.548389	0.678783
ACEBMG_09495	2.45341	-0.228255	0.596098	0.393991	0.538334
ACEBMG_09500	55.6691	-0.294793	0.276874	0.237897	0.378016
ACEBMG_09505	27.2025	-0.494531	0.378525	0.119493	0.225214
ACEBMG_09510	12.3132	0.141162	0.422315	0.648571	0.762927
ACEBMG_09515	145.639	-0.137429	0.200463	0.467625	0.608143
ACEBMG_09520	48.3163	2.54887	0.290284	9.26202e-20	2.48061e-18
ACEBMG_09525	20.687	1.09458	0.475214	0.00332192	0.0115938
ACEBMG_09530	12.5694	1.33651	0.570493	0.00190416	0.00721825
ACEBMG_09535	40.1037	2.03265	0.311805	4.75313e-12	7.25932e-11
ACEBMG_09540	23.9432	1.39287	0.386914	3.26502e-05	0.000195267
ACEBMG_09545	37.7889	0.853219	0.344323	0.00352558	0.0122238
ACEBMG_09550	39.3949	0.975193	0.314466	0.000434462	0.00199227
ACEBMG_09555	51.617	0.289977	0.278271	0.23814	0.37824
ACEBMG_09560	32.9757	-3.3768	0.79161	1.10525e-05	7.11671e-05
ACEBMG_09565	7.65856	-0.600057	0.642417	0.145754	0.262144
ACEBMG_09570	52.247	0.285534	0.271255	0.237028	0.377447
ACEBMG_09575	1.24193	0.0696351	0.595321	0.606562	0.728821
ACEBMG_09580	0.467965	-0.113756	0.618804	0.936936	NA
ACEBMG_09585	0.809339	-0.191314	0.632925	0.546588	NA
ACEBMG_09590	8.57768	0.336818	0.512215	0.298219	0.442468
ACEBMG_09595	39.2112	-0.179201	0.300148	0.497047	0.634792
ACEBMG_09600	115.02	0.707787	0.186748	6.35498e-05	0.000355879
ACEBMG_09605	648.603	-0.0793306	0.125103	0.516772	0.650763
ACEBMG_09610	289.451	-0.0426606	0.142074	0.757003	0.836438
ACEBMG_09615	16.655	-0.306591	0.438544	0.354079	0.500995
ACEBMG_09620	10.8052	0.0766684	0.443211	0.804169	0.868305
ACEBMG_09625	17.7645	-0.0807825	0.3908	0.791464	0.859632
ACEBMG_09630	23.4643	0.741724	0.459237	0.0314342	0.0779214
ACEBMG_09635	28.8426	0.631854	0.406383	0.0491869	0.111805
ACEBMG_09640	11.2006	-0.808698	0.644202	0.0716207	0.15066
ACEBMG_09645	23.7944	1.09057	0.385321	0.00075033	0.00319442
ACEBMG_09650	18.4151	-0.0417985	0.39182	0.891466	0.933652
ACEBMG_09655	15.6549	0.0370042	0.416696	0.904878	0.942955
ACEBMG_09660	12.5591	0.0199704	0.427353	0.948954	0.967518
ACEBMG_09665	40.988	0.302368	0.297287	0.242342	0.382754
ACEBMG_09670	20.9287	0.164935	0.361854	0.573177	0.702175
ACEBMG_09675	28.7837	0.264355	0.329565	0.339777	0.486185
ACEBMG_09680	10.1287	-0.0301182	0.451522	0.922425	0.952846
ACEBMG_09685	4.52922	0.0779833	0.534386	0.777077	0.851242
ACEBMG_09690	1.12319	-0.248832	0.653605	0.352679	0.499426
ACEBMG_09695	24.0927	-1.09661	0.496109	0.00815085	0.0252308
ACEBMG_09700	5.14314	-0.427131	0.625911	0.240246	0.379791
ACEBMG_09705	52.3764	0.0290306	0.259619	0.902232	0.940663
ACEBMG_09710	48.9469	0.119338	0.273195	0.626823	0.745171
ACEBMG_09715	170.914	-0.651593	0.202519	0.000680845	0.00293972
ACEBMG_09720	80.4577	0.644445	0.243958	0.0038415	0.0131343
ACEBMG_09725	42.1733	0.597005	0.323967	0.0316519	0.0784084
ACEBMG_09730	69.1289	1.11002	0.276877	1.20393e-05	7.7252e-05
ACEBMG_09735	13.1565	1.06103	0.585849	0.0094294	0.028684
ACEBMG_09740	0.743835	-0.180711	0.629834	0.596121	NA
ACEBMG_09745	1.41807	0.024213	0.584202	0.822133	0.882545
ACEBMG_09750	1.9888	0.412551	0.778336	0.0644092	0.138325
ACEBMG_09755	1.35488	0.0368409	0.588651	0.764697	0.842611
ACEBMG_09760	1.83901	0.328062	0.695276	0.143603	0.259285
ACEBMG_09765	3.98128	0.432653	0.674957	0.163881	0.285171
ACEBMG_09770	8.50431	-0.672257	0.667963	0.117317	0.222361
ACEBMG_09775	13.7443	-1.23006	0.698553	0.0199374	0.0532579
ACEBMG_09780	13.9328	0.192659	0.425917	0.524595	0.657255
ACEBMG_09785	44.025	-1.16965	0.406829	0.00106474	0.00434359
ACEBMG_09790	20.1373	-1.38424	0.596478	0.00507907	0.0167311
ACEBMG_09795	3.47068	1.46777	1.42249	0.00912979	0.0279335
ACEBMG_09800	1.55989	-0.362781	0.708677	0.181068	0.306845
ACEBMG_09805	12.7376	0.449927	0.496605	0.178418	0.304026
ACEBMG_09810	6.33001	-0.257494	0.533232	0.433218	0.576584
ACEBMG_09815	21.7493	-1.2758	0.562777	0.00597804	0.0192296
ACEBMG_09820	6.42585	-0.670233	0.733278	0.12694	0.234938
ACEBMG_09825	2.42392	-0.199757	0.589084	0.441387	0.5843
ACEBMG_09830	3.60284	0.245207	0.595471	0.362638	0.5104
ACEBMG_09835	5.57546	0.842573	0.932382	0.0364065	0.0874891
ACEBMG_09840	24.8366	0.213989	0.350539	0.457246	0.599284
ACEBMG_09845	27.5189	-0.212503	0.343503	0.464475	0.605324
ACEBMG_09850	77.3174	-0.308266	0.23705	0.16204	0.283033
ACEBMG_09855	15.9738	-0.31287	0.444537	0.346008	0.492052
ACEBMG_09860	22.5032	-1.12247	0.539063	0.0101684	0.0304803
ACEBMG_09865	8.53203	0.321289	0.504902	0.318977	0.465248
ACEBMG_09870	5.61202	-0.135549	0.516832	0.656397	0.769683
ACEBMG_09875	30.7993	-0.250501	0.32832	0.376624	0.524295
ACEBMG_09880	94.4849	-0.159198	0.212978	0.425069	0.569223
ACEBMG_09885	123.153	-0.792931	0.214018	7.79403e-05	0.000426767
ACEBMG_09890	81.8468	-0.725428	0.260626	0.00263479	0.00956601
ACEBMG_09895	24.4748	-0.13664	0.347048	0.63853	0.755202
ACEBMG_09900	7.16868	-0.493946	0.602138	0.199836	0.331302
ACEBMG_09905	23.1172	0.476431	0.383982	0.116515	0.221154
ACEBMG_09910	26.3196	0.0956972	0.335218	0.733935	0.820981
ACEBMG_09915	77.9641	-0.0530975	0.226089	0.800927	0.866195
ACEBMG_09920	64.2308	0.194202	0.242923	0.382545	0.528947
ACEBMG_09925	53.5864	-0.242608	0.304279	0.36104	0.50912
ACEBMG_09930	278.085	-0.748659	0.195688	5.95611e-05	0.000336088
ACEBMG_09935	19.0593	-0.750369	0.504446	0.0547131	0.121326
ACEBMG_09940	3.486	-0.365076	0.650623	0.214772	0.351082
ACEBMG_09945	100.473	0.279955	0.196966	0.13189	0.242641
ACEBMG_09950	286.251	0.549656	0.145803	9.9895e-05	0.000532773
ACEBMG_09960	262.567	0.343661	0.190679	0.0578308	0.126811
ACEBMG_09965	160.274	1.11632	0.165816	3.71096e-12	5.76423e-11
ACEBMG_09970	52.6181	-0.796954	0.367	0.0113989	0.0333309
ACEBMG_09975	66.223	0.0797176	0.25314	0.730306	0.819433
ACEBMG_09980	1137.31	-0.0401332	0.100612	0.686399	0.790433
ACEBMG_09985	394.758	0.99132	0.130424	8.68601e-15	1.6986e-13
ACEBMG_09990	6448.02	0.978889	0.10645	1.11997e-20	3.13591e-19
ACEBMG_09995	110.067	0.324497	0.199083	0.0838113	0.170015
ACEBMG_10000	1167.31	-0.589547	0.123666	1.10386e-06	8.20902e-06
ACEBMG_10005	27.6809	0.49548	0.347441	0.0842003	0.170616
ACEBMG_10010	3350.22	0.54395	0.0727118	4.8324e-14	8.93028e-13
ACEBMG_10015	2840.57	0.315294	0.0874246	0.000270031	0.00129615
ACEBMG_10020	421.389	-0.210274	0.128302	0.0940421	0.186971
ACEBMG_10025	119.802	-0.305248	0.211925	0.12537	0.2332
ACEBMG_10030	157.399	0.711823	0.170005	1.22906e-05	7.8592e-05
ACEBMG_10035	1181.33	0.348692	0.0973769	0.000286078	0.00136432
ACEBMG_10040	187.802	1.03767	0.14951	9.67101e-13	1.58863e-11
ACEBMG_10045	154.055	0.814023	0.163	2.10996e-07	1.77237e-06
ACEBMG_10050	333.935	-0.96828	0.19747	2.85453e-07	2.33932e-06
ACEBMG_10055	680.222	0.0491871	0.129659	0.698198	0.796217
ACEBMG_10060	600.761	0.775159	0.130654	1.25505e-09	1.40645e-08
ACEBMG_10065	198.332	-0.417148	0.189864	0.0210721	0.0559501
ACEBMG_10070	523.699	0.544672	0.131025	1.97186e-05	0.000122694
ACEBMG_10075	818.225	0.885888	0.128879	2.27172e-12	3.61909e-11
ACEBMG_10080	100.67	-0.665809	0.319351	0.016828	0.0462081
ACEBMG_10085	238.49	0.130316	0.147526	0.36239	0.5104
ACEBMG_10090	213.109	-0.0898688	0.151538	0.540886	0.672424
ACEBMG_10095	199.554	0.637383	0.156272	2.28244e-05	0.000139899
ACEBMG_10100	4256.08	0.428081	0.0906513	1.79211e-06	1.3013e-05
ACEBMG_10105	236.272	-0.244269	0.151757	0.0972389	0.19178
ACEBMG_10110	202.698	0.208044	0.164451	0.189146	0.317333
ACEBMG_10115	193.242	-0.444309	0.186937	0.0132205	0.0375869
ACEBMG_10120	936.54	0.760458	0.133524	5.4326e-09	5.672e-08
ACEBMG_10125	748.721	-0.0747211	0.147204	0.600673	0.724099
ACEBMG_10130	171.593	0.179551	0.168359	0.267646	0.410635
ACEBMG_10135	130.741	0.234657	0.181391	0.174299	0.298659
ACEBMG_10140	88.6611	-0.561754	0.236995	0.00999231	0.0300257
[truncated: 1,774 more rows]

## Sheet: DEG_Pl_NoITC
Pl without ITC mono- vs. co-culture
Locus_Tag	baseMean	log2FoldChange	lfcSE	pvalue	padj
ACEBMG_00005	235.646	0.918518	0.125898	8.23963e-14	1.42873e-12
ACEBMG_00010	687.317	-0.376973	0.108708	0.000411837	0.00187862
ACEBMG_00015	851.971	0.11519	0.109496	0.284795	0.4279
ACEBMG_00020	79.4594	-0.268782	0.220607	0.191779	0.321168
ACEBMG_00025	25.2457	-0.198493	0.341474	0.485232	0.616362
ACEBMG_00030	960.036	0.301475	0.128048	0.0156436	0.0436432
ACEBMG_00035	959.929	-0.362516	0.0948268	0.000106201	0.000544376
ACEBMG_00040	311.772	-0.058371	0.153595	0.693255	0.784866
ACEBMG_00055	53.4558	-0.621719	0.283373	0.0153426	0.0429026
ACEBMG_00060	900.555	-0.874889	0.104767	2.41204e-17	5.36273e-16
ACEBMG_00065	693.942	-0.677132	0.103162	2.67711e-11	3.64731e-10
ACEBMG_00070	260.348	0.266539	0.13957	0.0488612	0.111297
ACEBMG_00075	609.535	-0.514662	0.197756	0.005658	0.0183077
ACEBMG_00080	188.831	0.23073	0.14147	0.0922552	0.184409
ACEBMG_00085	2.44732	-0.712138	1.02736	0.0409749	0.0961743
ACEBMG_00090	23.6531	0.359773	0.356732	0.206591	0.338926
ACEBMG_00095	460.427	0.570339	0.110749	1.48297e-07	1.27959e-06
ACEBMG_00100	928.855	-0.351639	0.0946846	0.000173686	0.000857543
ACEBMG_00105	303.769	-0.214013	0.131864	0.0958703	0.19012
ACEBMG_00110	68.859	-0.300794	0.233868	0.163641	0.284839
ACEBMG_00115	52.4549	-0.427549	0.272094	0.0818298	0.169193
ACEBMG_00120	57.002	-0.0324288	0.243131	0.883844	0.924345
ACEBMG_00125	198.638	-0.261779	0.158052	0.0859725	0.1758
ACEBMG_00135	10.1498	-1.21554	0.785975	0.0287674	0.0729552
ACEBMG_00140	45.075	0.172443	0.261551	0.460714	0.598115
ACEBMG_00145	5.89309	-0.0495544	0.474929	0.864257	0.910921
ACEBMG_00150	1.84567	-0.483028	0.777076	0.0891008	0.180518
ACEBMG_00155	6.20067	-0.0941132	0.48661	0.745337	0.825268
ACEBMG_00160	7.17558	-0.511891	0.617662	0.171602	0.294314
ACEBMG_00165	4.45343	0.331084	0.590312	0.243988	0.384107
ACEBMG_00170	31.8667	-0.1838	0.310508	0.492271	0.621862
ACEBMG_00175	8.40612	-0.411384	0.532045	0.241812	0.382174
ACEBMG_00180	6.74352	-0.165405	0.479536	0.588046	0.702399
ACEBMG_00185	1.26271	0.0712858	0.573968	0.584351	NA
ACEBMG_00190	3.11118	-0.051461	0.538835	0.826949	0.886646
ACEBMG_00195	1.84611	-0.476883	0.772928	0.0907082	0.182524
ACEBMG_00200	16.519	0.371481	0.406838	0.221495	0.357549
ACEBMG_00205	12.1282	0.0834605	0.405046	0.778295	0.8516
ACEBMG_00210	11.8576	0.405556	0.464561	0.199095	0.330064
ACEBMG_00215	72.8028	0.586374	0.236831	0.00654166	0.0206687
ACEBMG_00220	0.942184	-0.222997	0.619488	0.389095	NA
ACEBMG_00225	1.05546	-0.235745	0.625983	0.340657	NA
ACEBMG_00230	1.24673	0.0391532	0.565134	0.738646	NA
ACEBMG_00235	6.33132	-0.0991195	0.473772	0.737984	0.819882
ACEBMG_00240	52.467	-0.298694	0.273934	0.223415	0.359687
ACEBMG_00245	41.0283	-1.16891	0.384061	0.00064394	0.00277814
ACEBMG_00250	49.5592	0.694279	0.292116	0.00656425	0.0207182
ACEBMG_00255	13.7459	-0.264123	0.442156	0.406924	0.54944
ACEBMG_00260	7.60164	0.17355	0.482143	0.554444	0.675115
ACEBMG_00265	4.87837	-0.123446	0.498709	0.670338	0.767608
ACEBMG_00270	5.83496	0.882822	0.822493	0.0291091	0.0736671
ACEBMG_00275	34.3975	0.0947499	0.29623	0.711777	0.79959
ACEBMG_00280	62.1182	-0.0101728	0.231338	0.961215	0.974117
ACEBMG_00285	17.433	0.3102	0.383327	0.290441	0.434582
ACEBMG_00290	26.8794	-0.139803	0.344148	0.620928	0.72832
ACEBMG_00295	10.0852	-0.759963	0.634663	0.0782023	0.163158
ACEBMG_00300	24.9035	0.56603	0.35731	0.04916	0.111837
ACEBMG_00305	15.9407	-0.508627	0.456463	0.143602	0.258423
ACEBMG_00310	22.4716	-0.763527	0.457631	0.0366002	0.0884851
ACEBMG_00315	30.5282	0.205041	0.307365	0.431988	0.571204
ACEBMG_00320	108.913	-0.908211	0.22031	1.43376e-05	9.00512e-05
ACEBMG_00325	135.06	-0.6103	0.20313	0.00146338	0.00572711
ACEBMG_00330	39.6241	-0.656126	0.341452	0.0265322	0.0681451
ACEBMG_00335	56.3043	0.189121	0.25058	0.402825	0.545465
ACEBMG_00340	52.0636	-0.200817	0.256117	0.387774	0.529899
ACEBMG_00345	17.7372	0.125601	0.365621	0.661846	0.761196
ACEBMG_00350	637.066	-0.183235	0.117757	0.112459	0.21484
ACEBMG_00355	87.5338	-0.687294	0.255873	0.00345061	0.0120472
ACEBMG_00360	68.4471	-0.198228	0.227093	0.347225	0.492368
ACEBMG_00365	46.1494	0.602106	0.268967	0.0113038	0.0331433
ACEBMG_00370	16.9146	-1.15137	0.593547	0.0134053	0.0382224
ACEBMG_00375	1.73363	-0.421807	0.731616	0.113682	0.216834
ACEBMG_00380	7.85122	-0.367693	0.518741	0.284003	0.426925
ACEBMG_00385	15.0647	-0.245724	0.405013	0.43007	0.569803
ACEBMG_00390	14.7614	0.267044	0.419147	0.383033	0.525401
ACEBMG_00395	11.451	-0.382671	0.499753	0.260122	0.401141
ACEBMG_00400	21.4048	0.030259	0.349235	0.915129	0.945037
ACEBMG_00405	6.18503	0.180691	0.491374	0.533399	0.657049
ACEBMG_00410	121.491	-0.407054	0.196899	0.0288098	0.0729608
ACEBMG_00415	30.1135	0.344426	0.326252	0.203826	0.335299
ACEBMG_00420	10.6388	0.546044	0.526623	0.107957	0.208327
ACEBMG_00425	181.396	0.823437	0.162375	1.36686e-07	1.18222e-06
ACEBMG_00430	16.1726	-0.742948	0.513656	0.0570418	0.126479
ACEBMG_00435	137.937	0.146583	0.176715	0.384062	0.526017
ACEBMG_00440	34.259	-0.12133	0.297562	0.639632	0.743469
ACEBMG_00445	1.05418	-0.249101	0.629479	0.32253	NA
ACEBMG_00450	37.3214	-0.231103	0.294809	0.37202	0.516818
ACEBMG_00455	32.2786	0.420463	0.309075	0.107301	0.207613
ACEBMG_00460	41.0917	-0.186103	0.286856	0.461679	0.598223
ACEBMG_00465	70.6396	0.194274	0.238544	0.372262	0.516818
ACEBMG_00470	30.6881	0.283869	0.318766	0.28801	0.431658
ACEBMG_00475	29.7616	-0.517991	0.367992	0.0918178	0.183839
ACEBMG_00480	48.0305	0.498502	0.265582	0.034079	0.0837499
ACEBMG_00485	66.9227	-0.284953	0.23504	0.18955	0.318317
ACEBMG_00490	16.7154	0.988574	0.450885	0.00443427	0.0148825
ACEBMG_00495	22.8543	-0.072784	0.34231	0.795557	0.864182
ACEBMG_00500	32.6297	0.330135	0.302084	0.203086	0.334387
ACEBMG_00505	231.084	-0.918799	0.174689	5.02151e-08	4.53814e-07
ACEBMG_00510	8.09845	-0.147175	0.456885	0.631493	0.737285
ACEBMG_00515	3854.62	0.348083	0.0771952	5.37806e-06	3.61597e-05
ACEBMG_00520	27.4954	0.206832	0.316294	0.436242	0.575306
ACEBMG_00525	1.95914	-0.122378	0.558944	0.592207	0.705604
ACEBMG_00530	27.6803	-0.257757	0.32894	0.357174	0.502548
ACEBMG_00535	1.50559	-0.366938	0.691342	0.154511	0.273518
ACEBMG_00540	2.57893	-0.228619	0.578185	0.356032	0.501542
ACEBMG_00545	398.015	-0.0994908	0.127103	0.422517	0.56324
ACEBMG_00550	269.869	0.0907523	0.129543	0.472991	0.607843
ACEBMG_00555	123.456	-0.90875	0.212225	6.99663e-06	4.60177e-05
ACEBMG_00560	61.5045	0.34539	0.232727	0.103616	0.202529
ACEBMG_00565	7.24812	-0.54252	0.622172	0.158483	0.278266
ACEBMG_00570	4.62284	0.227351	0.541799	0.41125	0.553013
ACEBMG_00575	14.4377	0.0184892	0.388978	0.950791	0.968015
ACEBMG_00580	16.4134	0.518495	0.428139	0.0987588	0.194457
ACEBMG_00585	44.0086	0.278334	0.26412	0.234595	0.373702
ACEBMG_00590	44.4167	0.379352	0.295336	0.136942	0.24901
ACEBMG_00595	128.603	0.374203	0.169073	0.0200792	0.0537821
ACEBMG_00600	47.0178	-0.326086	0.280826	0.192269	0.321246
ACEBMG_00605	74.4786	-0.45048	0.237966	0.0406245	0.0955995
ACEBMG_00610	32.3274	0.070153	0.297682	0.784986	0.856349
ACEBMG_00615	43.4917	-0.947588	0.350093	0.00231886	0.00860137
ACEBMG_00620	15.5211	0.037522	0.377464	0.898089	0.93391
ACEBMG_00625	40.4317	0.451763	0.279114	0.0634273	0.137713
ACEBMG_00630	124.416	-0.994924	0.256073	2.89869e-05	0.000167809
ACEBMG_00635	114.278	-1.50438	0.253754	7.18675e-10	8.4561e-09
ACEBMG_00640	6.0838	0.678673	0.716318	0.0605211	0.132325
ACEBMG_00645	14.9354	-0.215054	0.403095	0.485726	0.616558
ACEBMG_00650	70.5172	-0.125768	0.230578	0.555374	0.675115
ACEBMG_00655	135.775	0.714891	0.173412	1.5429e-05	9.60733e-05
ACEBMG_00660	7.19063	-1.91203	1.21542	0.0118389	0.0343509
ACEBMG_00665	3.78609	-0.511472	0.71775	0.122546	0.228344
ACEBMG_00670	23.7072	0.0578533	0.34587	0.842187	0.896617
ACEBMG_00675	23.1902	0.643367	0.380395	0.0325252	0.0808445
ACEBMG_00680	37.4325	-0.532094	0.325464	0.0604783	0.132325
ACEBMG_00685	8.869	-0.23725	0.469293	0.456474	0.594417
ACEBMG_00690	16.959	0.610809	0.433079	0.056711	0.126068
ACEBMG_00695	42.9575	-0.23913	0.287487	0.346994	0.492367
ACEBMG_00700	8.84919	-0.441433	0.563466	0.211267	0.344956
ACEBMG_00705	9.98916	0.230537	0.447093	0.445201	0.584357
ACEBMG_00710	6.90644	-0.166185	0.482779	0.584268	0.699963
ACEBMG_00715	7.15533	-0.22835	0.490339	0.468323	0.603558
ACEBMG_00720	12.4581	-0.317299	0.444715	0.331859	0.476844
ACEBMG_00725	30.8759	-1.13064	0.44302	0.00288667	0.0103886
ACEBMG_00730	15.0799	0.260387	0.401116	0.382061	0.524465
ACEBMG_00735	30.9628	-0.7865	0.415234	0.0215787	0.0571647
ACEBMG_00740	90.5729	-0.0655743	0.215309	0.742717	0.823121
ACEBMG_00745	190.438	-1.42865	0.190595	1.5919e-14	2.94338e-13
ACEBMG_00750	396.002	0.108418	0.127716	0.3845	0.526418
ACEBMG_00755	30.6233	-0.196362	0.32912	0.466213	0.601908
ACEBMG_00760	55.3327	0.652819	0.245846	0.00330523	0.0116406
ACEBMG_00765	37.7135	-0.0588814	0.284541	0.813767	0.876402
ACEBMG_00770	134.479	0.205142	0.167179	0.199379	0.330234
ACEBMG_00775	11.5312	0.476859	0.492293	0.143485	0.258423
ACEBMG_00780	35.4463	0.695405	0.317567	0.0103729	0.0306784
ACEBMG_00785	220.72	-0.119838	0.162064	0.441075	0.580623
ACEBMG_00790	79.3385	0.619	0.211329	0.0015958	0.006139
ACEBMG_00795	58.2925	0.201397	0.239621	0.355825	0.501542
ACEBMG_00800	5.4938	-0.207712	0.509543	0.49636	0.625021
ACEBMG_00805	39.4319	-0.106181	0.279384	0.668114	0.765733
ACEBMG_00810	14.1558	0.208618	0.399576	0.481152	0.613545
ACEBMG_00815	13.684	-0.105976	0.406881	0.725301	0.809016
ACEBMG_00820	19.3233	0.26301	0.37064	0.362823	0.508653
ACEBMG_00825	23.9033	0.484596	0.356158	0.0900328	0.18139
ACEBMG_00830	20.1713	-0.267854	0.386383	0.380168	0.523255
ACEBMG_00835	1116.02	-1.07557	0.107741	4.64511e-24	1.51656e-22
ACEBMG_00840	810.213	-0.0454031	0.106867	0.665371	0.763944
ACEBMG_00845	17.3457	-0.147379	0.375164	0.601447	0.712839
ACEBMG_00850	11.9662	0.177556	0.435389	0.553597	0.674365
ACEBMG_00855	11.3313	-0.399427	0.478674	0.244754	0.384978
ACEBMG_00860	15.3564	-0.662963	0.510413	0.0810819	0.168005
ACEBMG_00865	88.0682	-0.846818	0.264167	0.000508159	0.00225131
ACEBMG_00870	38.3712	-0.290786	0.296191	0.264037	0.405281
ACEBMG_00875	11.3282	-0.162504	0.42554	0.598392	0.710309
ACEBMG_00880	278.735	-0.356824	0.14803	0.0126906	0.0364717
ACEBMG_00885	17.3394	-0.473004	0.435665	0.160589	0.281418
ACEBMG_00890	1.89054	0.242278	0.618102	0.249458	0.389167
ACEBMG_00895	0.489533	-0.120411	0.594227	0.853792	NA
ACEBMG_00900	1.44134	-0.00811388	0.558868	0.973457	0.981668
ACEBMG_00905	1.05341	-0.236819	0.626214	0.33954	NA
ACEBMG_00910	1.84743	-0.0980142	0.55718	0.666393	0.764728
ACEBMG_00915	3.24454	-0.394249	0.65167	0.178932	0.304396
ACEBMG_00920	41.4121	-0.673595	0.330404	0.0200534	0.0537821
ACEBMG_00925	11.5066	-0.388844	0.47439	0.254319	0.394803
ACEBMG_00930	70.2244	-1.19807	0.306687	2.46105e-05	0.000145022
ACEBMG_00935	737.258	0.0438624	0.0881486	0.615485	0.724173
ACEBMG_00940	325.982	-2.51858	0.196969	4.34323e-38	3.0269e-36
ACEBMG_00945	4.1074	-0.20135	0.538518	0.483747	0.615943
ACEBMG_00950	5.04848	-0.12539	0.501914	0.663211	0.762283
ACEBMG_00955	0.751021	-0.170087	0.604839	0.557748	NA
ACEBMG_00960	0.264109	-0.0632596	0.591037	0.762906	NA
ACEBMG_00965	37.177	-0.427583	0.315969	0.120191	0.225919
ACEBMG_00970	37.8644	0.430274	0.287791	0.0839652	0.172598
ACEBMG_00975	2.64945	0.0358371	0.53168	0.881933	0.923469
ACEBMG_00980	12.3101	-1.15564	0.69671	0.0240471	0.0626505
ACEBMG_00985	15.5587	0.250614	0.396696	0.397201	0.539122
ACEBMG_00990	7.041	0.0657674	0.465514	0.820656	0.881725
ACEBMG_00995	5.04588	-0.125987	0.501079	0.66242	0.761615
ACEBMG_01000	16.4758	-0.184796	0.393832	0.542309	0.664636
ACEBMG_01005	10.495	-0.500812	0.540394	0.171477	0.294273
ACEBMG_01010	79.3426	-0.903653	0.255413	0.000154388	0.000769605
ACEBMG_01015	13.1835	0.000235938	0.401545	0.999807	0.999807
ACEBMG_01020	19.9365	-0.754081	0.468594	0.0425317	0.0990405
ACEBMG_01025	12.1587	-0.447064	0.506807	0.202507	0.333736
ACEBMG_01030	54.9362	0.0870642	0.240764	0.692349	0.78433
ACEBMG_01035	6.92893	-0.194585	0.484183	0.529624	0.654177
ACEBMG_01040	1.58161	-0.386248	0.704513	0.138523	0.251139
ACEBMG_01045	1.24629	0.0392345	0.565142	0.738235	NA
ACEBMG_01050	2.60936	-0.259386	0.58958	0.311629	0.4583
ACEBMG_01055	4.8658	0.643706	0.770109	0.0650366	0.140544
ACEBMG_01060	10.036	-0.0103943	0.422984	0.971937	0.981415
ACEBMG_01065	11.3308	0.269311	0.439004	0.374678	0.518653
ACEBMG_01070	12.3291	-0.134708	0.414801	0.658797	0.759475
ACEBMG_01075	38.5582	-0.0314795	0.280935	0.898636	0.933943
ACEBMG_01080	22.1813	-0.960657	0.489014	0.0152865	0.0427786
ACEBMG_01085	39.0569	0.132992	0.276399	0.58545	0.700684
ACEBMG_01090	30.9418	0.205227	0.306563	0.430318	0.569803
ACEBMG_01095	104.141	0.596221	0.185882	0.000669725	0.00287569
ACEBMG_01100	107.401	-0.583965	0.207145	0.00284511	0.0102913
ACEBMG_01105	207.011	0.294361	0.140897	0.030844	0.0775164
ACEBMG_01110	26.3722	0.149091	0.342117	0.60885	0.717785
ACEBMG_01115	60.4973	0.301642	0.231063	0.152664	0.271203
ACEBMG_01120	105.951	0.85799	0.190029	1.88815e-06	1.39078e-05
ACEBMG_01125	204.93	1.58425	0.138739	3.48655e-31	1.64094e-29
ACEBMG_01130	331.44	1.92683	0.142654	1.52969e-42	1.3521e-40
ACEBMG_01135	394.135	2.93351	0.134343	6.94729e-107	1.93669e-104
ACEBMG_01140	28.9959	-0.125621	0.323602	0.646051	0.749194
ACEBMG_01145	39.8283	-0.148943	0.289546	0.55801	0.676772
ACEBMG_01150	22.4305	0.755418	0.385839	0.0139152	0.0395208
ACEBMG_01155	77.6184	-0.664328	0.245596	0.00351167	0.0122251
ACEBMG_01160	5.65328	0.0184951	0.478137	0.94858	0.967264
ACEBMG_01165	1.58426	-0.043577	0.554312	0.872901	0.916129
ACEBMG_01170	31.1063	0.489595	0.325393	0.07123	0.151645
ACEBMG_01175	42.0185	-0.0666848	0.270455	0.782148	0.854281
ACEBMG_01180	13.5319	0.109615	0.397779	0.710339	0.798471
ACEBMG_01185	7.33752	0.242092	0.49056	0.417577	0.559102
ACEBMG_01190	21.6454	0.274264	0.351614	0.327587	0.472226
ACEBMG_01195	0.715395	-0.173571	0.604185	0.56981	NA
ACEBMG_01200	59.0116	-0.113062	0.238289	0.604334	0.714553
ACEBMG_01205	15.719	-0.907543	0.62046	0.0378761	0.0909027
ACEBMG_01210	36.4933	-0.0512485	0.285273	0.838141	0.893813
ACEBMG_01215	56.2845	-1.20138	0.336851	9.59501e-05	0.000498886
ACEBMG_01220	18.1933	-0.242212	0.379852	0.432796	0.572011
ACEBMG_01225	12.5384	-0.782155	0.592245	0.0637043	0.138159
ACEBMG_01230	15.9757	-0.151033	0.387565	0.614932	0.723977
ACEBMG_01235	22.9345	0.114301	0.338297	0.680487	0.775498
ACEBMG_01240	0.527341	-0.128633	0.595449	0.799275	NA
ACEBMG_01245	9.06538	-0.514342	0.58131	0.166838	0.288108
ACEBMG_01250	1.46996	-0.348647	0.681096	0.168594	0.290116
ACEBMG_01255	143.119	0.0516534	0.178763	0.762771	0.839952
ACEBMG_01260	34.7513	0.0277687	0.290082	0.912812	0.943534
ACEBMG_01265	58.4211	-0.760243	0.284387	0.00337438	0.0118352
ACEBMG_01270	31.965	-1.95755	0.514443	3.69208e-05	0.000209391
ACEBMG_01275	27.5838	-1.42537	0.494122	0.000962136	0.00391334
ACEBMG_01280	133.996	0.078965	0.168575	0.624787	0.731812
ACEBMG_01285	149.12	0.802959	0.176361	1.8836e-06	1.39026e-05
ACEBMG_01290	38.1309	0.744745	0.303514	0.00459263	0.0153203
ACEBMG_01295	6.02964	-0.280909	0.523605	0.381983	0.524465
ACEBMG_01300	4.25699	0.0173754	0.514338	0.947199	0.96662
ACEBMG_01305	1.63214	0.380162	0.738973	0.062843	0.136618
ACEBMG_01310	1.16842	-0.274824	0.640871	0.268954	NA
ACEBMG_01315	3.66386	0.720595	0.960045	0.0399256	0.0945688
ACEBMG_01320	13.787	0.552316	0.461535	0.0884883	0.179654
ACEBMG_01325	142.515	0.653872	0.177115	0.000104272	0.000536764
ACEBMG_01330	56.4425	-0.189169	0.247979	0.403253	0.545489
ACEBMG_01335	8.81381	0.00220059	0.440085	0.994466	0.995565
ACEBMG_01340	6.83511	0.0766208	0.469795	0.791162	0.861271
ACEBMG_01345	1.97899	-0.0988336	0.554763	0.656692	0.757915
ACEBMG_01350	28.3155	-0.051285	0.326112	0.850788	0.901801
ACEBMG_01355	277.604	0.17131	0.126249	0.164955	0.286165
ACEBMG_01360	80.5174	-0.271026	0.216081	0.180098	0.305885
ACEBMG_01365	219.441	-0.496204	0.153598	0.000831574	0.00345599
ACEBMG_01370	187.06	-0.54631	0.16297	0.000509409	0.00225409
ACEBMG_01375	37.3421	-0.161202	0.290329	0.528139	0.653234
ACEBMG_01380	15.3581	0.257764	0.400813	0.386373	0.528583
ACEBMG_01385	38.5109	0.137321	0.279019	0.575131	0.691532
ACEBMG_01390	14.575	-0.555661	0.483697	0.124625	0.231256
ACEBMG_01395	7.55461	-0.0418025	0.455244	0.887245	0.926889
ACEBMG_01400	12.1594	0.0787537	0.403609	0.790383	0.86094
ACEBMG_01405	261.538	-1.03511	0.16153	4.57593e-11	6.05225e-10
ACEBMG_01410	1.95872	-0.116476	0.560452	0.601884	0.712839
ACEBMG_01415	6.0482	0.173727	0.493437	0.548469	0.670145
ACEBMG_01420	30.1263	1.57633	0.324032	9.41316e-08	8.25988e-07
ACEBMG_01425	10.6025	-0.0863791	0.423121	0.775015	0.849305
ACEBMG_01430	3.12561	2.70598	1.24683	0.000751243	0.0031657
ACEBMG_01435	24.1288	0.542015	0.355113	0.0588534	0.129656
ACEBMG_01440	0.940367	-0.207305	0.616133	0.415174	NA
ACEBMG_01445	1.05777	0.0910962	0.58027	0.470437	NA
ACEBMG_01450	41.5751	0.17423	0.276534	0.474047	0.608769
ACEBMG_01455	10.105	-0.378731	0.495614	0.268481	0.410884
ACEBMG_01460	2.87356	-0.0142375	0.526359	0.953861	0.969104
ACEBMG_01465	5.42081	-0.189689	0.510152	0.526655	0.651843
ACEBMG_01470	53.3764	0.187381	0.245585	0.399452	0.541975
ACEBMG_01475	562.344	0.207853	0.109739	0.053696	0.120268
ACEBMG_01480	16.8522	-1.13217	0.587332	0.0141644	0.0401344
ACEBMG_01485	5.73424	0.838776	0.805288	0.0341928	0.0838782
ACEBMG_01490	0.525585	-0.120843	0.595292	0.813107	NA
ACEBMG_01495	16.2912	-0.0328622	0.376825	0.914079	0.944574
ACEBMG_01500	30.6714	-1.49258	0.477805	0.000428597	0.00194641
ACEBMG_01505	21.4321	0.0531471	0.34442	0.84975	0.900964
ACEBMG_01510	23.7248	-0.428544	0.381118	0.168457	0.290018
ACEBMG_01515	19.837	-0.739356	0.495118	0.0503873	0.113985
ACEBMG_01520	14.6397	-0.539634	0.484102	0.133149	0.24358
ACEBMG_01525	15.4789	-0.671745	0.502313	0.076452	0.16043
ACEBMG_01530	27.307	0.894741	0.392563	0.00521196	0.0170317
ACEBMG_01535	16.2492	-0.057805	0.372583	0.843045	0.897004
ACEBMG_01540	11.3428	-0.380162	0.476522	0.263434	0.40497
ACEBMG_01545	8.16793	-0.370512	0.534788	0.275167	0.418767
ACEBMG_01550	54.1721	-2.23875	0.427568	4.36778e-08	4.03797e-07
ACEBMG_01555	25.4309	0.683078	0.355214	0.0187637	0.0510125
ACEBMG_01560	69.0271	-0.374442	0.238933	0.089787	0.181275
ACEBMG_01565	11.8772	-0.031457	0.407707	0.915831	0.945037
ACEBMG_01570	295.031	-1.20607	0.149131	1.66082e-16	3.47908e-15
ACEBMG_01575	15.9249	-0.150858	0.383453	0.590868	0.705062
ACEBMG_01580	41.5834	-0.0815668	0.273633	0.737878	0.819882
ACEBMG_01585	539.323	-1.39729	0.136912	3.81277e-25	1.3286e-23
ACEBMG_01590	281.083	-0.999021	0.159241	1.11982e-10	1.42394e-09
ACEBMG_01595	38.6434	0.691854	0.300817	0.00782223	0.0241721
ACEBMG_01600	8.21719	-0.381879	0.522797	0.268901	0.411354
ACEBMG_01605	28.9486	0.00547578	0.309224	0.983724	0.988635
ACEBMG_01610	32.5606	0.229613	0.299299	0.37058	0.515937
ACEBMG_01615	42.4932	-0.193694	0.283559	0.440507	0.580086
ACEBMG_01620	38.8156	0.754311	0.289367	0.00291986	0.0104872
ACEBMG_01625	47.0434	0.462206	0.265643	0.0494204	0.112218
ACEBMG_01630	30.8755	1.08878	0.336314	0.000194707	0.000948413
ACEBMG_01635	30.2017	-0.164705	0.315639	0.541998	0.664479
ACEBMG_01640	147.085	-0.0623145	0.167501	0.698068	0.789082
ACEBMG_01645	859.951	-0.0469558	0.119477	0.687638	0.780946
ACEBMG_01650	630.347	0.0442565	0.115545	0.697535	0.788726
ACEBMG_01655	624.99	-0.474978	0.107015	6.38066e-06	4.25848e-05
ACEBMG_01660	518.107	0.306927	0.110871	0.00477924	0.0157454
ACEBMG_01665	46.623	0.533256	0.281617	0.0308836	0.0775622
ACEBMG_01670	28.1876	-1.94468	0.548663	0.00010078	0.000519525
ACEBMG_01675	191.375	-2.36248	0.24359	6.84266e-23	2.10151e-21
ACEBMG_01680	12.7712	-3.14675	1.2002	0.000946654	0.00385902
ACEBMG_01685	2.30662	-0.202002	0.570248	0.40945	0.551798
ACEBMG_01690	3183.72	-3.45399	0.152991	1.23518e-113	4.47628e-111
ACEBMG_01695	20.4419	-0.0222809	0.348868	0.936823	0.957971
ACEBMG_01700	80.0888	0.275101	0.215877	0.169228	0.291069
ACEBMG_01705	2.90387	-0.337818	0.617229	0.228942	0.366956
ACEBMG_01710	4.68226	-0.0375294	0.497384	0.891533	0.92976
ACEBMG_01715	5.53674	0.909909	0.833545	0.027028	0.0692713
ACEBMG_01720	4.20292	0.303011	0.582855	0.279253	0.422729
ACEBMG_01725	7.32321	0.21819	0.480698	0.463737	0.600208
ACEBMG_01730	16.3242	-0.216398	0.390033	0.478109	0.611056
ACEBMG_01735	16.807	-1.14557	0.586665	0.0133798	0.0381797
ACEBMG_01740	32.336	-0.0400215	0.304691	0.87836	0.920259
ACEBMG_01745	19.5613	-0.235917	0.369421	0.429635	0.569803
ACEBMG_01750	6.25368	-3.36485	2.1029	0.00115881	0.00464037
ACEBMG_01755	3.33636	0.198091	0.555509	0.439652	0.579325
ACEBMG_01760	0.752764	-0.184519	0.606674	0.528749	NA
ACEBMG_01765	22.768	-0.111723	0.340727	0.691915	0.784329
ACEBMG_01770	2.35411	0.108296	0.551289	0.634759	0.740144
ACEBMG_01775	30.132	-1.42901	0.470721	0.000592105	0.00258841
ACEBMG_01780	227.046	-0.283856	0.166439	0.0754943	0.15888
ACEBMG_01785	29.1643	-0.986934	0.460204	0.00906197	0.0273155
ACEBMG_01790	2516.83	-2.33207	0.142618	3.22623e-61	4.87161e-59
ACEBMG_01795	68.7354	-1.08996	0.29471	6.55483e-05	0.000350882
ACEBMG_01800	64.5973	-0.505927	0.25212	0.02876	0.0729552
ACEBMG_01805	33.5911	-0.536057	0.339776	0.0670178	0.144219
ACEBMG_01810	6.84894	0.290108	0.508429	0.338145	0.482835
ACEBMG_01815	2.00121	-0.131813	0.559677	0.566317	0.683427
ACEBMG_01820	25.2933	0.231893	0.333793	0.396862	0.538998
ACEBMG_01825	27.6494	-0.229247	0.341544	0.420734	0.561805
ACEBMG_01830	4.59666	-0.0213798	0.501735	0.936743	0.957971
ACEBMG_01835	13.5507	-0.0916731	0.401598	0.760066	0.838119
ACEBMG_01840	1.96909	-0.122578	0.559093	0.590826	0.705062
ACEBMG_01845	3.32224	-0.44079	0.66949	0.158007	0.2777
ACEBMG_01850	27.2212	-0.317477	0.355758	0.280126	0.423257
ACEBMG_01855	4.37302	-0.312745	0.567069	0.32863	0.473165
ACEBMG_01860	23.9821	0.460801	0.351456	0.103716	0.202529
ACEBMG_01865	20.1917	-0.296301	0.385724	0.334418	0.479351
ACEBMG_01870	25.8983	-0.34597	0.353921	0.240836	0.380798
ACEBMG_01875	0.97948	-0.234107	0.623218	0.361718	NA
ACEBMG_01880	2.87363	0.352028	0.65132	0.173914	0.297295
ACEBMG_01885	6.21583	-0.658849	0.727606	0.12085	0.226571
ACEBMG_01890	29.038	0.185693	0.310352	0.479986	0.6128
ACEBMG_01895	12.1093	-0.0584791	0.411976	0.844947	0.898237
ACEBMG_01900	24.0448	0.268929	0.346678	0.337873	0.482828
ACEBMG_01905	24.6761	-0.366196	0.360927	0.22123	0.35728
ACEBMG_01910	7.69507	0.427165	0.543958	0.184331	0.311865
ACEBMG_01915	7.96715	-0.721499	0.675662	0.097487	0.19232
ACEBMG_01920	2.00132	-0.121948	0.562269	0.58274	0.698825
ACEBMG_01925	62.4582	0.115168	0.230539	0.586725	0.701747
ACEBMG_01930	5.34123	-0.480207	0.638013	0.192188	0.321246
ACEBMG_01935	128.208	0.252689	0.188161	0.1547	0.273612
ACEBMG_01940	26.0699	0.0887854	0.319912	0.741315	0.82207
ACEBMG_01945	35.7894	-1.02633	0.394519	0.00286915	0.0103667
ACEBMG_01950	29.1778	-1.37574	0.491006	0.00116602	0.00466409
ACEBMG_01955	4.46326	-0.742359	0.876189	0.0706832	0.150591
ACEBMG_01960	31.4062	0.755445	0.33417	0.0072234	0.0225864
ACEBMG_01965	4.28477	-0.268668	0.552009	0.383629	0.525976
ACEBMG_01970	0.337934	-0.0790819	0.591521	0.897816	NA
ACEBMG_01975	9.6386	0.678197	0.571101	0.0564763	0.125796
ACEBMG_01980	63.4689	0.26799	0.23862	0.217082	0.352625
ACEBMG_01985	4.17064	-0.239559	0.547304	0.421489	0.562399
ACEBMG_01990	132.588	0.0563218	0.173943	0.734468	0.816977
ACEBMG_01995	23.2686	-0.258504	0.361539	0.381191	0.524074
ACEBMG_02000	19.276	0.090599	0.353089	0.748718	0.828759
ACEBMG_02005	31.8667	0.0945539	0.304903	0.71731	0.803564
ACEBMG_02010	26.1887	0.207988	0.323281	0.439769	0.579325
ACEBMG_02015	9.55122	1.25752	0.638049	0.00400701	0.0136351
ACEBMG_02020	73.808	2.47288	0.210289	3.30371e-33	1.84195e-31
ACEBMG_02025	77.8471	0.745519	0.210478	0.000143108	0.000717322
ACEBMG_02030	10.5446	-0.51574	0.539212	0.162688	0.284136
ACEBMG_02035	5.7153	-0.244859	0.517866	0.433247	0.572398
ACEBMG_02040	3.44285	-0.420943	0.662752	0.163424	0.28474
ACEBMG_02045	7.82813	-0.646152	0.655473	0.118269	0.223583
ACEBMG_02050	12.3231	0.0742007	0.404356	0.802248	0.868023
ACEBMG_02055	182.767	-1.94459	0.218441	1.26433e-19	3.32024e-18
ACEBMG_02060	7.72364	0.133537	0.460873	0.647717	0.750184
ACEBMG_02065	43.4858	0.907083	0.300786	0.000617072	0.00267817
ACEBMG_02070	5.33844	0.460751	0.634708	0.142927	0.257696
ACEBMG_02075	7.12228	0.311561	0.525589	0.304184	0.450312
ACEBMG_02080	9.0625	0.448215	0.535492	0.169323	0.291093
ACEBMG_02085	15.6966	0.670337	0.458524	0.0432888	0.100434
ACEBMG_02090	49.5704	0.575716	0.256372	0.0119129	0.0345378
ACEBMG_02095	16.2976	0.136846	0.376417	0.636886	0.741878
ACEBMG_02100	42.669	-1.1575	0.366389	0.000461772	0.00207368
ACEBMG_02105	142.855	-1.00464	0.203103	2.50671e-07	2.09316e-06
ACEBMG_02110	186.214	-1.20591	0.210418	2.38022e-09	2.63789e-08
ACEBMG_02115	252.16	-1.60568	0.17835	4.92251e-20	1.34129e-18
ACEBMG_02120	18.3818	0.153437	0.368104	0.594861	0.70774
ACEBMG_02125	38.2974	-0.803899	0.349758	0.00883671	0.0267538
ACEBMG_02130	14.6456	0.340432	0.420815	0.264609	0.405816
ACEBMG_02135	52.3052	0.296721	0.272532	0.217859	0.353728
ACEBMG_02140	52.4092	-1.90166	0.406411	6.56189e-07	5.18089e-06
ACEBMG_02145	9.91624	-0.69852	0.619658	0.0939521	0.187181
ACEBMG_02150	11.123	0.0681341	0.422814	0.818854	0.88031
ACEBMG_02155	13.3098	0.176784	0.413906	0.552998	0.673862
ACEBMG_02160	22.0029	0.0637719	0.336497	0.818197	0.880044
ACEBMG_02165	23.7437	-0.267822	0.369347	0.368724	0.514341
ACEBMG_02170	29.8787	0.152034	0.307256	0.560709	0.677788
ACEBMG_02175	295.796	0.233621	0.14908	0.104702	0.20378
ACEBMG_02180	32.8307	-0.687539	0.368414	0.0286097	0.0727591
ACEBMG_02185	11.9457	0.130395	0.417125	0.679518	0.774847
ACEBMG_02190	16.8909	0.195529	0.391126	0.499407	0.627549
ACEBMG_02195	16.7621	-0.406473	0.431329	0.218127	0.354004
ACEBMG_02200	17.2179	-0.135992	0.383681	0.648271	0.750586
ACEBMG_02205	65.2411	-0.226119	0.247	0.31569	0.461501
ACEBMG_02210	0.112949	-0.025211	0.593013	0.56062	NA
ACEBMG_02215	4.0421	-0.246502	0.547077	0.414596	0.556068
ACEBMG_02220	59.6418	-0.323984	0.250771	0.157085	0.27675
ACEBMG_02225	23.5086	-0.295449	0.371707	0.325805	0.470968
ACEBMG_02230	88.4519	0.011624	0.230438	0.957081	0.971013
ACEBMG_02235	53.9252	0.188564	0.241647	0.389419	0.531231
ACEBMG_02240	8.86986	-0.816258	0.714291	0.0749004	0.158069
ACEBMG_02245	77.0644	-0.170046	0.24641	0.449368	0.587274
ACEBMG_02250	47.5519	-0.582685	0.298567	0.0287249	0.0729552
ACEBMG_02255	44.0272	-0.404424	0.292457	0.119034	0.224677
ACEBMG_02260	43.3009	-0.833399	0.342097	0.00574407	0.0185365
ACEBMG_02265	27.026	-1.85342	0.549361	0.000185363	0.000906551
ACEBMG_02270	36.981	0.0428892	0.299779	0.868799	0.914206
ACEBMG_02275	4.18313	0.0593014	0.511767	0.821769	0.882372
ACEBMG_02280	6.99925	0.621238	0.645012	0.079895	0.166306
ACEBMG_02285	2.07424	-0.152838	0.560437	0.516363	0.643721
ACEBMG_02290	1.67842	-0.0318346	0.555836	0.909286	0.941645
ACEBMG_02295	0.113376	-0.025276	0.59301	0.56135	NA
ACEBMG_02300	24.9091	0.470886	0.353385	0.0987845	0.194457
ACEBMG_02305	40.404	0.167115	0.273758	0.488991	0.619616
ACEBMG_02310	17.355	-0.124949	0.378902	0.672945	0.769808
ACEBMG_02315	0.489521	-0.118457	0.594237	0.856375	NA
ACEBMG_02320	12.7821	-0.168431	0.422105	0.584516	0.700028
ACEBMG_02325	2.52599	-0.252197	0.584194	0.32701	0.471582
ACEBMG_02330	6.12146	-0.340762	0.542549	0.308477	0.454994
ACEBMG_02335	25.0491	-0.0520235	0.324764	0.848506	0.900313
ACEBMG_02340	23.9738	-1.13267	0.494533	0.00598166	0.0191837
ACEBMG_02345	3.77573	-0.560696	0.746886	0.109433	0.210452
ACEBMG_02350	5.4989	-0.201058	0.512659	0.504771	0.632535
ACEBMG_02355	13.7261	-1.00143	0.620905	0.0300235	0.0758223
ACEBMG_02360	6.0442	-0.328195	0.53821	0.322803	0.468122
ACEBMG_02365	45.3962	-0.440904	0.301861	0.0972045	0.192287
ACEBMG_02370	14.3874	-0.324476	0.446008	0.318614	0.463802
ACEBMG_02375	5.55976	-0.218902	0.512617	0.475895	0.610061
ACEBMG_02380	38.9167	-0.0669453	0.293606	0.793016	0.862771
ACEBMG_02385	39.5638	1.62168	0.331983	9.68247e-08	8.45525e-07
ACEBMG_02390	15.3534	-0.114012	0.385114	0.702025	0.79158
ACEBMG_02395	31.9602	-0.295006	0.324006	0.28697	0.430755
ACEBMG_02400	26.4191	-0.978663	0.463309	0.0103636	0.0306784
ACEBMG_02405	155.372	-0.781639	0.18179	7.80862e-06	5.08965e-05
ACEBMG_02410	34.3513	-1.54686	0.447223	0.000136338	0.000689105
ACEBMG_02415	46.4332	-1.98351	0.427479	9.10522e-07	7.06581e-06
ACEBMG_02420	2.67134	-0.827303	1.18428	0.0315604	0.0788792
ACEBMG_02425	8.6993	-0.453975	0.560875	0.204883	0.33658
ACEBMG_02430	13.0998	0.13197	0.400441	0.655574	0.757106
ACEBMG_02435	6.32474	0.209152	0.500813	0.471221	0.606028
ACEBMG_02440	6.9321	-0.186514	0.49037	0.541416	0.663991
ACEBMG_02445	10.9964	0.0723877	0.416925	0.817354	0.879481
ACEBMG_02450	12.6307	0.168784	0.413845	0.565613	0.683033
ACEBMG_02455	127.221	-0.496465	0.1872	0.00541253	0.0175762
ACEBMG_02460	23.4119	-1.33088	0.518017	0.00260042	0.00946177
ACEBMG_02465	14.7007	-0.196951	0.412588	0.522733	0.648739
ACEBMG_02470	21.4739	-0.524254	0.418963	0.114908	0.218597
ACEBMG_02475	5.43251	-0.545542	0.66571	0.163183	0.284588
ACEBMG_02480	5.54578	-1.27337	1.14559	0.0304743	0.076747
ACEBMG_02485	21.1223	0.627864	0.397586	0.0425315	0.0990405
ACEBMG_02490	16.1058	0.144108	0.379337	0.620442	0.728135
ACEBMG_02495	10.5094	-0.795337	0.655447	0.0700623	0.14962
ACEBMG_02500	3.67129	-0.490623	0.701317	0.132191	0.242239
ACEBMG_02505	5.7374	-0.623557	0.703284	0.134349	0.245156
ACEBMG_02510	7.32434	-0.0504269	0.460733	0.864124	0.910921
ACEBMG_02515	0.980394	-0.229243	0.622106	0.368787	NA
ACEBMG_02520	3.56096	-0.458596	0.682385	0.14572	0.26169
ACEBMG_02525	0.827028	-0.193887	0.610403	0.47819	NA
ACEBMG_02530	5.71104	-0.0171432	0.481241	0.951792	0.968087
ACEBMG_02535	8.60842	-0.19884	0.463879	0.525232	0.650748
ACEBMG_02540	13.8284	-0.455505	0.468428	0.188784	0.31762
ACEBMG_02545	14.0079	-0.128108	0.401842	0.671638	0.768556
ACEBMG_02555	15.6785	-0.106329	0.385179	0.720461	0.805338
ACEBMG_02560	12.6234	0.19884	0.414953	0.506519	0.634068
ACEBMG_02565	4.06246	0.0593952	0.508234	0.825906	0.88579
ACEBMG_02570	0.376157	-0.0916478	0.591716	0.959731	NA
ACEBMG_02575	8.67738	-0.502652	0.560888	0.17687	0.301362
ACEBMG_02580	11.606	-0.382859	0.472671	0.259958	0.401059
ACEBMG_02585	5.61036	-3.11264	2.07047	0.00174083	0.00665484
ACEBMG_02590	3.69969	-0.449458	0.698669	0.137523	0.249816
ACEBMG_02595	6.15416	-1.47186	1.18718	0.0227365	0.0596216
ACEBMG_02600	40.5763	-0.257039	0.285803	0.310417	0.457669
ACEBMG_02605	3.25821	-0.38913	0.641629	0.186622	0.315152
ACEBMG_02610	20.5108	0.417987	0.37258	0.152068	0.270761
ACEBMG_02615	21.3757	-1.14546	0.518841	0.00741421	0.0230241
ACEBMG_02620	6.16792	-0.0734825	0.474318	0.801699	0.868023
ACEBMG_02625	16.2604	0.654978	0.454101	0.0483205	0.110204
ACEBMG_02630	311.314	-1.52298	0.172774	2.42258e-19	6.27102e-18
ACEBMG_02635	32.4733	-1.22535	0.438462	0.00135418	0.00534591
ACEBMG_02640	20.0586	-0.999317	0.508917	0.0150961	0.0423438
ACEBMG_02645	47.4749	-1.58946	0.398778	1.52106e-05	9.50399e-05
ACEBMG_02650	78.6226	-1.19828	0.274114	3.62594e-06	2.49818e-05
ACEBMG_02655	48.5779	-0.330166	0.283309	0.190095	0.318789
ACEBMG_02660	20.9106	0.706019	0.418037	0.0282112	0.0718968
ACEBMG_02665	20.9328	0.195524	0.348215	0.485591	0.616558
ACEBMG_02670	76.1318	0.203088	0.210772	0.300078	0.44569
ACEBMG_02675	24.1361	-0.958582	0.459662	0.0120114	0.034761
ACEBMG_02680	53.8178	-0.769032	0.301501	0.00465076	0.0154344
ACEBMG_02685	165.846	-0.479511	0.176289	0.00443517	0.0148825
ACEBMG_02690	96.7985	-0.445609	0.208527	0.0231477	0.0605685
ACEBMG_02695	330.347	-1.33021	0.148655	8.35803e-20	2.24367e-18
ACEBMG_02700	89.6392	-1.04521	0.249977	9.48647e-06	6.11726e-05
ACEBMG_02705	57.8425	-0.376702	0.261606	0.112449	0.21484
ACEBMG_02710	8.6328	-0.011729	0.439534	0.96814	0.978399
ACEBMG_02715	60.4092	-0.956696	0.30801	0.000636193	0.00275084
ACEBMG_02720	106.816	-0.934634	0.258747	9.86098e-05	0.000510517
ACEBMG_02725	59.7292	-0.813688	0.286331	0.00187988	0.00714868
ACEBMG_02730	130.068	-0.799936	0.210138	5.75034e-05	0.000312432
ACEBMG_02735	121.839	-2.51511	0.312056	1.9444e-16	4.04971e-15
ACEBMG_02740	41.3359	-0.880237	0.349675	0.00437022	0.0147054
ACEBMG_02745	3.51295	0.228154	0.568409	0.372233	0.516818
ACEBMG_02750	3.63708	0.226354	0.569396	0.372403	0.516818
ACEBMG_02755	0.301016	-0.0745901	0.590854	0.821463	NA
ACEBMG_02760	78.3957	-0.641084	0.252683	0.00585288	0.0188541
ACEBMG_02765	2.65428	0.445693	0.74552	0.0917237	0.183752
ACEBMG_02770	5.20038	-1.12459	1.0941	0.0378255	0.0908414
ACEBMG_02775	12.4069	0.136301	0.415439	0.64599	0.749194
ACEBMG_02780	71.7657	-0.440541	0.24024	0.0471268	0.10823
ACEBMG_02785	3.1373	-0.0685431	0.523881	0.790901	0.861246
ACEBMG_02790	0.112498	-0.0251398	0.593018	0.559905	NA
ACEBMG_02795	0.71587	-0.171185	0.603941	0.574345	NA
ACEBMG_02800	0.226301	-0.0554284	0.590972	0.686115	NA
ACEBMG_02805	0.301893	-0.0718675	0.591155	0.831692	NA
ACEBMG_02810	0.0373572	-0.00977636	0.594416	0.418091	NA
ACEBMG_02815	1.01559	-0.243603	0.62676	0.338896	NA
ACEBMG_02820	0.113388	-0.021033	0.593767	0.648997	NA
ACEBMG_02825	0.914031	0.1268	0.596733	0.295023	NA
ACEBMG_02830	1.25199	0.0395959	0.565027	0.737001	NA
ACEBMG_02835	0.0377961	-0.00984191	0.59441	0.418091	NA
ACEBMG_02840	0.339665	-0.0792791	0.591544	0.900368	NA
ACEBMG_02845	2.76726	0.398062	0.693315	0.127699	0.236171
ACEBMG_02850	5.70489	-0.266694	0.523368	0.400762	0.543549
ACEBMG_02855	7.62021	0.211867	0.480269	0.475181	0.609578
ACEBMG_02860	497.293	-0.281469	0.155306	0.059925	0.131537
ACEBMG_02865	5.43285	-0.173877	0.503359	0.560677	0.677788
ACEBMG_02870	0.941696	-0.227031	0.62035	0.382896	NA
ACEBMG_02875	0.791877	-0.185651	0.608092	0.50872	NA
ACEBMG_02880	0.264121	-0.0608177	0.591331	0.774898	NA
ACEBMG_02885	2.50546	-0.217846	0.57357	0.377743	0.521105
ACEBMG_02890	0.264097	-0.0639439	0.590949	0.759343	NA
ACEBMG_02895	2.45119	0.153159	0.568561	0.486296	0.616849
ACEBMG_02900	86.2031	-1.62077	0.307871	2.99057e-08	2.80773e-07
ACEBMG_02905	58.3924	0.268663	0.248502	0.230699	0.369254
ACEBMG_02910	76.8657	-0.114751	0.216141	0.569918	0.68663
ACEBMG_02920	27.1565	0.0245021	0.318422	0.927733	0.952463
ACEBMG_02925	97.2334	-2.27765	0.329628	1.17504e-12	1.86769e-11
ACEBMG_02930	53.399	0.482069	0.2691	0.0423847	0.0989068
ACEBMG_02935	17.5961	0.293535	0.397358	0.325633	0.470908
ACEBMG_02940	56.4631	0.372892	0.271621	0.119184	0.22482
ACEBMG_02945	27.8091	0.180369	0.314288	0.495941	0.62471
ACEBMG_02950	16.5656	0.0379706	0.382744	0.897552	0.933702
ACEBMG_02955	44.8141	-1.14582	0.362911	0.000455336	0.00205241
ACEBMG_02960	13.9969	-0.063112	0.399028	0.831836	0.890247
ACEBMG_02965	38.3173	0.356288	0.294109	0.171328	0.294262
ACEBMG_02970	2.29519	-0.641833	0.941496	0.0496707	0.112645
ACEBMG_02975	23.9971	-2.10004	0.706866	0.000531705	0.00233564
ACEBMG_02980	50.5841	-4.12615	0.856287	6.24265e-07	4.95133e-06
ACEBMG_02985	6.06347	-0.624419	0.738568	0.124691	0.23126
ACEBMG_02990	11.2811	-0.997872	0.675236	0.038511	0.092
ACEBMG_02995	12.5104	-1.62841	0.802453	0.00975208	0.0291838
ACEBMG_03000	17.7937	-1.57973	0.644952	0.00336172	0.0118193
ACEBMG_03005	17.0644	-3.68156	1.20449	0.000228282	0.00110306
ACEBMG_03010	9.24797	0.106449	0.436991	0.718883	0.804581
ACEBMG_03015	7.27042	0.0270433	0.459819	0.926389	0.952406
ACEBMG_03020	26.3945	0.169334	0.334639	0.539255	0.662452
ACEBMG_03025	6.53949	-0.403922	0.570041	0.245597	0.385635
ACEBMG_03030	21.6847	-0.740931	0.445686	0.039714	0.0943693
ACEBMG_03035	3.73242	0.122168	0.533996	0.629376	0.73576
ACEBMG_03040	44.9218	-0.212376	0.277491	0.39031	0.53176
ACEBMG_03045	46.4442	-0.516514	0.297043	0.0504511	0.114058
ACEBMG_03050	10.44	0.0297265	0.433739	0.920194	0.94819
ACEBMG_03055	50.7837	-1.03237	0.325932	0.000504466	0.00224161
ACEBMG_03060	23.6386	1.40618	0.380958	2.07061e-05	0.000124443
ACEBMG_03065	19.3419	0.412261	0.399064	0.17291	0.296196
ACEBMG_03070	46.3385	1.20474	0.275041	1.7473e-06	1.29493e-05
ACEBMG_03075	7.29356	0.249642	0.493825	0.403967	0.546057
ACEBMG_03080	11.2015	0.0759612	0.420153	0.798138	0.866065
ACEBMG_03085	8.89358	1.07548	0.708116	0.0129204	0.0370145
ACEBMG_03090	137.309	-0.185087	0.17582	0.270991	0.413503
ACEBMG_03095	953.693	0.255807	0.112234	0.0202117	0.054057
ACEBMG_03100	36.9953	0.39405	0.300294	0.125237	0.232153
ACEBMG_03105	72.9341	-0.862015	0.283843	0.000905953	0.003714
ACEBMG_03110	8.81111	0.172814	0.461535	0.562531	0.679765
ACEBMG_03115	19.5775	1.39543	0.420329	8.87244e-05	0.000465322
ACEBMG_03120	8.78434	-0.243527	0.470667	0.446455	0.585154
ACEBMG_03125	24.4372	0.254786	0.348462	0.365263	0.510494
ACEBMG_03130	11.9506	0.416754	0.466684	0.187995	0.317028
ACEBMG_03135	25.9517	0.524088	0.349953	0.0650363	0.140544
ACEBMG_03140	22.0248	0.374144	0.364931	0.194935	0.324355
ACEBMG_03145	41.4875	2.12027	0.279934	2.31022e-15	4.55012e-14
ACEBMG_03150	50.4174	0.730608	0.264379	0.00202448	0.00762651
ACEBMG_03155	39.9677	-0.291903	0.291426	0.256551	0.397324
ACEBMG_03160	274.614	0.054356	0.125394	0.658322	0.759312
ACEBMG_03165	141.285	-0.111364	0.171926	0.498844	0.627059
ACEBMG_03170	25.811	-0.944248	0.444081	0.0110773	0.032549
ACEBMG_03175	249.914	-0.339547	0.141774	0.0127595	0.0366115
ACEBMG_03180	10.6404	0.463607	0.511263	0.154887	0.273811
ACEBMG_03185	2.60329	-0.265635	0.589806	0.306575	0.452926
ACEBMG_03190	10.1234	0.033691	0.555447	0.87278	0.916129
ACEBMG_03195	32.5287	0.882622	0.317505	0.00126937	0.00504409
ACEBMG_03200	39.3503	0.409109	0.294422	0.106725	0.206829
ACEBMG_03205	7.22469	0.204955	0.479554	0.490514	0.620462
ACEBMG_03210	22.3639	0.169944	0.339016	0.539557	0.662452
ACEBMG_03215	60.9117	0.16128	0.23997	0.4608	0.598115
ACEBMG_03220	30.6331	-0.361457	0.330552	0.201578	0.332658
ACEBMG_03225	19.0815	-0.0544425	0.357775	0.849492	0.900953
ACEBMG_03230	7.03096	-0.952145	0.844759	0.0674398	0.144874
ACEBMG_03235	2.63847	-0.278362	0.592796	0.292528	0.436984
ACEBMG_03240	5.30844	-0.159223	0.513188	0.580876	0.697282
ACEBMG_03245	234.759	-1.25775	0.176019	2.20784e-13	3.75644e-12
ACEBMG_03250	47.4502	-0.95126	0.334445	0.00153695	0.0059444
ACEBMG_03255	57.2979	0.0970666	0.241082	0.658883	0.759475
ACEBMG_03260	44.4941	-0.370766	0.290384	0.149484	0.26739
ACEBMG_03265	9.57061	0.590286	0.552057	0.0871042	0.17754
ACEBMG_03270	4.78904	-0.0584249	0.497101	0.833691	0.891207
ACEBMG_03275	47.0019	-0.456659	0.307515	0.0892576	0.180608
ACEBMG_03280	23.3436	-0.124249	0.340567	0.659389	0.759818
ACEBMG_03285	61.1291	0.743906	0.24948	0.00100818	0.00408227
ACEBMG_03290	8.73463	1.13778	0.684956	0.00882987	0.0267538
ACEBMG_03295	4.08603	2.55566	1.03179	0.000361803	0.00167242
ACEBMG_03300	9.9426	2.30868	0.599813	5.2238e-06	3.51878e-05
[truncated: 3,117 more rows]

## Sheet: DEG_Ps_mono
Ps monoculture with vs. without ITC
[truncated: 5,408 more rows]

## Sheet: DEG_Ps_co
Ps coculture with vs. without ITC
[truncated: 5,408 more rows]

[truncated: 2 more sheets: DEG_Ps_ITC, DEG_Ps_NoITC]
